# Supplementary material for: Synthesis and characterization of carbonyl functionalized organotellurium(iv) derivatives
Source: RSC Adv. 2024 Nov 8;14(48):35650–6. doi: 10.1039/d4ra06023g (PMC11545911; doi:10.1039/d4ra06023g)
Supplement: RA-014-D4RA06023G-s002 [file RA-014-D4RA06023G-s002.cif]

# Supplementary Information (SI) for RSC Advances.
# This journal is © The Royal Society of Chemistry 2024

####################################################################### 
# 
# This file contains crystal structure data downloaded from the 
# Cambridge Structural Database (CSD) hosted by the Cambridge 
# Crystallographic Data Centre (CCDC).
# 
# Full information about CCDC data access policies and citation 
# guidelines are available at http://www.ccdc.cam.ac.uk/access/V1 
# 
# Audit and citation data items may have been added by the CCDC. 
# Please retain this information to preserve the provenance of 
# this file and to allow appropriate attribution of the data. 
# 
#######################################################################

data_mk-82
_database_code_depnum_ccdc_archive 'CCDC 2378222'
loop_
_audit_author_name
_audit_author_address
'Ray J Butcher'
;Department of Chemistry Howard University Washington DC USA
United States of America
;
_audit_update_record             
;
2024-08-18 deposited with the CCDC.	2024-10-29 downloaded from the CCDC.
;

# start Validation Reply Form
_vrf_PLAT230_mk-82               
;
PROBLEM: Hirshfeld Test Diff for    Te       --Cl2      .        7.7 s.u.  
RESPONSE: Cl2 is a terminal ligand and therefore has more degrees of freedom
which leads to larger ADP's. Also, compared to Cl1, Cl2 is not involved in 
intermolecular contacts.
;
# end Validation Reply Form

_audit_creation_method           SHELXL-2019/3
_shelx_SHELXL_version_number     2019/3
_chemical_name_systematic        ?
_chemical_name_common            ?
_chemical_melting_point          ?
_chemical_formula_moiety         'C16 H14 Cl2 O2 Te'
_chemical_formula_sum            'C16 H14 Cl2 O2 Te'
_chemical_formula_weight         436.77

loop_
_atom_type_symbol
_atom_type_description
_atom_type_scat_dispersion_real
_atom_type_scat_dispersion_imag
_atom_type_scat_source
C C 0.0033 0.0016 'International Tables Vol C Tables 4.2.6.8 and 6.1.1.4'
H H 0.0000 0.0000 'International Tables Vol C Tables 4.2.6.8 and 6.1.1.4'
O O 0.0106 0.0060 'International Tables Vol C Tables 4.2.6.8 and 6.1.1.4'
Cl Cl 0.1484 0.1585 'International Tables Vol C Tables 4.2.6.8 and 6.1.1.4'
Te Te -0.5308 1.6751 'International Tables Vol C Tables 4.2.6.8 and 6.1.1.4'

_space_group_crystal_system      monoclinic
_space_group_IT_number           14
_space_group_name_H-M_alt        'P 21/c'
_space_group_name_Hall           '-P 2ybc'

_shelx_space_group_comment       
;
The symmetry employed for this shelxl refinement is uniquely defined
by the following loop, which should always be used as a source of
symmetry information in preference to the above space-group names.
They are only intended as comments.
;

loop_
_space_group_symop_operation_xyz
'x, y, z'
'-x, y+1/2, -z+1/2'
'-x, -y, -z'
'x, -y-1/2, z-1/2'

_cell_length_a                   13.395(3)
_cell_length_b                   13.251(3)
_cell_length_c                   9.036(2)
_cell_angle_alpha                90
_cell_angle_beta                 98.213(4)
_cell_angle_gamma                90
_cell_volume                     1587.5(7)
_cell_formula_units_Z            4
_cell_measurement_temperature    100(2)
_cell_measurement_reflns_used    9010
_cell_measurement_theta_min      2.174
_cell_measurement_theta_max      32.189

_exptl_crystal_description       needle
_exptl_crystal_colour            colourless
_exptl_crystal_density_meas      ?
_exptl_crystal_density_method    ?
_exptl_crystal_density_diffrn    1.827
_exptl_crystal_F_000             848
_exptl_transmission_factor_min   ?
_exptl_transmission_factor_max   ?
_exptl_crystal_size_max          0.550
_exptl_crystal_size_mid          0.100
_exptl_crystal_size_min          0.090
_exptl_absorpt_coefficient_mu    2.211
_shelx_estimated_absorpt_T_min   ?
_shelx_estimated_absorpt_T_max   ?
_exptl_absorpt_correction_type   multi-scan
_exptl_absorpt_correction_T_min  0.4720
_exptl_absorpt_correction_T_max  0.7464
_exptl_absorpt_process_details   'Sadabs (Sheldrick, 1996)'
_exptl_absorpt_special_details   ?
_diffrn_ambient_temperature      100(2)
_diffrn_radiation_wavelength     0.71073
_diffrn_radiation_type           MoK\a
_diffrn_source                   ?
_diffrn_measurement_device_type  'Bruker Apex 2'
_diffrn_measurement_method       '\w scans'
_diffrn_detector_area_resol_mean ?
_diffrn_reflns_number            12748
_diffrn_reflns_av_unetI/netI     0.0358
_diffrn_reflns_av_R_equivalents  0.0344
_diffrn_reflns_limit_h_min       -19
_diffrn_reflns_limit_h_max       18
_diffrn_reflns_limit_k_min       -18
_diffrn_reflns_limit_k_max       19
_diffrn_reflns_limit_l_min       -13
_diffrn_reflns_limit_l_max       12
_diffrn_reflns_theta_min         2.173
_diffrn_reflns_theta_max         32.169
_diffrn_reflns_theta_full        25.500
_diffrn_measured_fraction_theta_max 0.903
_diffrn_measured_fraction_theta_full 0.994
_diffrn_reflns_Laue_measured_fraction_max 0.903
_diffrn_reflns_Laue_measured_fraction_full 0.994
_diffrn_reflns_point_group_measured_fraction_max 0.903
_diffrn_reflns_point_group_measured_fraction_full 0.994
_reflns_number_total             5046
_reflns_number_gt                4596
_reflns_threshold_expression     'I > 2\s(I)'
_reflns_Friedel_coverage         0.000
_reflns_Friedel_fraction_max     .
_reflns_Friedel_fraction_full    .

_reflns_special_details          
;
 Reflections were merged by SHELXL according to the crystal
 class for the calculation of statistics and refinement.

 _reflns_Friedel_fraction is defined as the number of unique
 Friedel pairs measured divided by the number that would be
 possible theoretically, ignoring centric projections and
 systematic absences.
;

_computing_data_collection       'Bruker Apex 2'
_computing_cell_refinement       'Bruker Saint'
_computing_data_reduction        'Bruker Saint'
_computing_structure_solution    SHELXT
_computing_structure_refinement  'SHELXL-2019/2 (Sheldrick, 2019)'
_computing_molecular_graphics    'Bruker SHELXTL (Sheldrick, 2008)'
_computing_publication_material  'Bruker SHELXTL (Sheldrick, 2008)'
_refine_special_details          ?
_refine_ls_structure_factor_coef Fsqd
_refine_ls_matrix_type           full
_refine_ls_weighting_scheme      calc
_refine_ls_weighting_details     
'w=1/[\s^2^(Fo^2^)+(0.0289P)^2^+0.3006P] where P=(Fo^2^+2Fc^2^)/3'
_atom_sites_solution_primary     dual
_atom_sites_solution_secondary   difmap
_atom_sites_solution_hydrogens   mixed
_refine_ls_hydrogen_treatment    mixed
_refine_ls_extinction_method     none
_refine_ls_extinction_coef       .
_refine_ls_number_reflns         5046
_refine_ls_number_parameters     194
_refine_ls_number_restraints     0
_refine_ls_R_factor_all          0.0255
_refine_ls_R_factor_gt           0.0224
_refine_ls_wR_factor_ref         0.0586
_refine_ls_wR_factor_gt          0.0570
_refine_ls_goodness_of_fit_ref   1.040
_refine_ls_restrained_S_all      1.040
_refine_ls_shift/su_max          0.001
_refine_ls_shift/su_mean         0.000

loop_
_atom_site_label
_atom_site_type_symbol
_atom_site_fract_x
_atom_site_fract_y
_atom_site_fract_z
_atom_site_U_iso_or_equiv
_atom_site_adp_type
_atom_site_occupancy
_atom_site_site_symmetry_order
_atom_site_calc_flag
_atom_site_refinement_flags_posn
_atom_site_refinement_flags_adp
_atom_site_refinement_flags_occupancy
_atom_site_disorder_assembly
_atom_site_disorder_group
Te Te 0.61707(2) 0.35764(2) 0.72503(2) 0.01295(4) Uani 1 1 d . . . . .
Cl1 Cl 0.60955(3) 0.18320(3) 0.60337(4) 0.01698(7) Uani 1 1 d . . . . .
Cl2 Cl 0.61546(3) 0.53498(3) 0.80622(5) 0.02272(8) Uani 1 1 d . . . . .
O1 O 0.81494(9) 0.39015(10) 0.64994(13) 0.0216(2) Uani 1 1 d . . . . .
O2 O 0.97211(9) 0.38442(10) 0.51912(14) 0.0205(2) Uani 1 1 d . . . . .
H2O H 0.936(2) 0.3792(19) 0.581(3) 0.035(7) Uiso 1 1 d . . . . .
C1 C 0.45676(11) 0.35950(10) 0.68582(18) 0.0135(3) Uani 1 1 d . . . . .
C2 C 0.40731(11) 0.40038(12) 0.79802(17) 0.0162(3) Uani 1 1 d . . . . .
H2A H 0.444786 0.429654 0.884611 0.019 Uiso 1 1 calc R U . . .
C3 C 0.30231(11) 0.39765(12) 0.78123(19) 0.0184(3) Uani 1 1 d . . . . .
H3A H 0.267884 0.424591 0.857251 0.022 Uiso 1 1 calc R U . . .
C4 C 0.24776(12) 0.35565(11) 0.6536(2) 0.0198(3) Uani 1 1 d . . . . .
H4A H 0.176182 0.354113 0.642659 0.024 Uiso 1 1 calc R U . . .
C5 C 0.29768(11) 0.31581(12) 0.54178(19) 0.0204(3) Uani 1 1 d . . . . .
H5A H 0.259951 0.287914 0.454325 0.024 Uiso 1 1 calc R U . . .
C6 C 0.40287(11) 0.31667(12) 0.55759(18) 0.0170(3) Uani 1 1 d . . . . .
H6A H 0.437193 0.288562 0.482288 0.020 Uiso 1 1 calc R U . . .
C7 C 0.65112(10) 0.40849(12) 0.51342(16) 0.0150(3) Uani 1 1 d . . . . .
H7A H 0.614310 0.368046 0.430999 0.018 Uiso 1 1 calc R U . . .
H7B H 0.632755 0.480423 0.497236 0.018 Uiso 1 1 calc R U . . .
C8 C 0.76387(11) 0.39392(11) 0.52196(17) 0.0151(3) Uani 1 1 d . . . . .
C9 C 0.80658(10) 0.38841(12) 0.38784(17) 0.0150(3) Uani 1 1 d . . . . .
H9A H 0.763644 0.387815 0.294584 0.018 Uiso 1 1 calc R U . . .
C10 C 0.91017(11) 0.38386(11) 0.39052(17) 0.0143(3) Uani 1 1 d . . . . .
C11 C 0.95904(11) 0.37888(11) 0.25519(18) 0.0145(3) Uani 1 1 d . . . . .
C12 C 0.90281(12) 0.36557(12) 0.11314(19) 0.0184(3) Uani 1 1 d . . . . .
H12A H 0.831484 0.359739 0.103421 0.022 Uiso 1 1 calc R U . . .
C13 C 0.95042(14) 0.36088(12) -0.0128(2) 0.0216(3) Uani 1 1 d . . . . .
H13A H 0.911705 0.352075 -0.108551 0.026 Uiso 1 1 calc R U . . .
C14 C 1.05506(14) 0.36903(13) 0.0003(2) 0.0234(3) Uani 1 1 d . . . . .
H14A H 1.087728 0.365371 -0.086177 0.028 Uiso 1 1 calc R U . . .
C15 C 1.11142(12) 0.38252(14) 0.1403(2) 0.0237(3) Uani 1 1 d . . . . .
H15A H 1.182706 0.388541 0.149290 0.028 Uiso 1 1 calc R U . . .
C16 C 1.06410(11) 0.38725(13) 0.26702(19) 0.0196(3) Uani 1 1 d . . . . .
H16A H 1.103203 0.396221 0.362407 0.024 Uiso 1 1 calc R U . . .

loop_
_atom_site_aniso_label
_atom_site_aniso_U_11
_atom_site_aniso_U_22
_atom_site_aniso_U_33
_atom_site_aniso_U_23
_atom_site_aniso_U_13
_atom_site_aniso_U_12
Te 0.01032(6) 0.01933(6) 0.00938(6) -0.00068(3) 0.00207(4) -0.00011(3)
Cl1 0.01570(15) 0.01839(17) 0.01670(16) 0.00025(13) 0.00180(12) 0.00323(12)
Cl2 0.02124(17) 0.02487(19) 0.02349(19) -0.00990(15) 0.00814(14) -0.00640(14)
O1 0.0159(5) 0.0344(6) 0.0141(5) -0.0019(5) 0.0009(4) -0.0010(5)
O2 0.0129(5) 0.0338(6) 0.0142(5) 0.0014(5) -0.0002(4) -0.0017(4)
C1 0.0116(6) 0.0158(7) 0.0133(7) 0.0008(5) 0.0024(5) 0.0005(4)
C2 0.0150(6) 0.0198(7) 0.0144(6) -0.0002(5) 0.0038(5) -0.0007(5)
C3 0.0146(6) 0.0214(7) 0.0209(7) 0.0024(6) 0.0082(5) 0.0028(5)
C4 0.0125(6) 0.0213(8) 0.0258(9) 0.0025(6) 0.0032(6) 0.0012(5)
C5 0.0151(6) 0.0207(7) 0.0241(8) -0.0040(6) -0.0013(6) -0.0004(5)
C6 0.0144(6) 0.0189(7) 0.0176(7) -0.0040(5) 0.0016(5) 0.0020(5)
C7 0.0131(6) 0.0200(7) 0.0124(6) 0.0009(5) 0.0040(5) 0.0010(5)
C8 0.0130(6) 0.0163(7) 0.0161(7) -0.0004(5) 0.0029(5) -0.0007(5)
C9 0.0112(6) 0.0205(7) 0.0134(6) -0.0003(5) 0.0018(5) 0.0008(5)
C10 0.0128(6) 0.0155(6) 0.0144(7) 0.0005(5) 0.0014(5) -0.0006(5)
C11 0.0118(6) 0.0151(6) 0.0173(7) 0.0007(5) 0.0046(5) -0.0001(5)
C12 0.0141(6) 0.0243(8) 0.0171(7) 0.0008(5) 0.0033(5) -0.0014(5)
C13 0.0226(8) 0.0252(8) 0.0179(8) -0.0003(6) 0.0053(6) -0.0012(6)
C14 0.0243(8) 0.0247(8) 0.0243(9) 0.0001(6) 0.0137(7) -0.0010(6)
C15 0.0137(6) 0.0306(9) 0.0288(9) -0.0019(7) 0.0098(6) -0.0013(6)
C16 0.0129(6) 0.0237(7) 0.0225(8) -0.0015(6) 0.0029(5) -0.0004(5)

_geom_special_details            
;
 All esds (except the esd in the dihedral angle between two l.s. planes)
 are estimated using the full covariance matrix.  The cell esds are taken
 into account individually in the estimation of esds in distances, angles
 and torsion angles; correlations between esds in cell parameters are only
 used when they are defined by crystal symmetry.  An approximate (isotropic)
 treatment of cell esds is used for estimating esds involving l.s. planes.
;

loop_
_geom_bond_atom_site_label_1
_geom_bond_atom_site_label_2
_geom_bond_distance
_geom_bond_site_symmetry_2
_geom_bond_publ_flag
Te C1 2.1260(16) . ?
Te C7 2.1373(15) . ?
Te Cl2 2.4628(7) . ?
Te Cl1 2.5554(7) . ?
O1 C8 1.2577(18) . ?
O2 C10 1.3280(18) . ?
O2 H2O 0.80(3) . ?
C1 C6 1.395(2) . ?
C1 C2 1.397(2) . ?
C2 C3 1.393(2) . ?
C2 H2A 0.9500 . ?
C3 C4 1.390(2) . ?
C3 H3A 0.9500 . ?
C4 C5 1.393(2) . ?
C4 H4A 0.9500 . ?
C5 C6 1.396(2) . ?
C5 H5A 0.9500 . ?
C6 H6A 0.9500 . ?
C7 C8 1.514(2) . ?
C7 H7A 0.9900 . ?
C7 H7B 0.9900 . ?
C8 C9 1.414(2) . ?
C9 C10 1.386(2) . ?
C9 H9A 0.9500 . ?
C10 C11 1.469(2) . ?
C11 C16 1.400(2) . ?
C11 C12 1.404(2) . ?
C12 C13 1.384(3) . ?
C12 H12A 0.9500 . ?
C13 C14 1.394(2) . ?
C13 H13A 0.9500 . ?
C14 C15 1.389(3) . ?
C14 H14A 0.9500 . ?
C15 C16 1.387(2) . ?
C15 H15A 0.9500 . ?
C16 H16A 0.9500 . ?

loop_
_geom_angle_atom_site_label_1
_geom_angle_atom_site_label_2
_geom_angle_atom_site_label_3
_geom_angle
_geom_angle_site_symmetry_1
_geom_angle_site_symmetry_3
_geom_angle_publ_flag
C1 Te C7 100.77(6) . . ?
C1 Te Cl2 89.26(4) . . ?
C7 Te Cl2 88.73(4) . . ?
C1 Te Cl1 87.82(4) . . ?
C7 Te Cl1 84.30(4) . . ?
Cl2 Te Cl1 171.795(14) . . ?
C10 O2 H2O 104.3(19) . . ?
C6 C1 C2 121.18(14) . . ?
C6 C1 Te 121.61(11) . . ?
C2 C1 Te 117.12(11) . . ?
C3 C2 C1 119.13(14) . . ?
C3 C2 H2A 120.4 . . ?
C1 C2 H2A 120.4 . . ?
C4 C3 C2 120.23(15) . . ?
C4 C3 H3A 119.9 . . ?
C2 C3 H3A 119.9 . . ?
C3 C4 C5 120.24(15) . . ?
C3 C4 H4A 119.9 . . ?
C5 C4 H4A 119.9 . . ?
C4 C5 C6 120.32(14) . . ?
C4 C5 H5A 119.8 . . ?
C6 C5 H5A 119.8 . . ?
C1 C6 C5 118.90(15) . . ?
C1 C6 H6A 120.6 . . ?
C5 C6 H6A 120.6 . . ?
C8 C7 Te 104.66(9) . . ?
C8 C7 H7A 110.8 . . ?
Te C7 H7A 110.8 . . ?
C8 C7 H7B 110.8 . . ?
Te C7 H7B 110.8 . . ?
H7A C7 H7B 108.9 . . ?
O1 C8 C9 123.54(13) . . ?
O1 C8 C7 117.37(13) . . ?
C9 C8 C7 119.06(13) . . ?
C10 C9 C8 120.93(13) . . ?
C10 C9 H9A 119.5 . . ?
C8 C9 H9A 119.5 . . ?
O2 C10 C9 120.93(14) . . ?
O2 C10 C11 115.58(13) . . ?
C9 C10 C11 123.49(13) . . ?
C16 C11 C12 118.81(15) . . ?
C16 C11 C10 119.70(14) . . ?
C12 C11 C10 121.49(13) . . ?
C13 C12 C11 120.53(15) . . ?
C13 C12 H12A 119.7 . . ?
C11 C12 H12A 119.7 . . ?
C12 C13 C14 120.16(17) . . ?
C12 C13 H13A 119.9 . . ?
C14 C13 H13A 119.9 . . ?
C15 C14 C13 119.79(17) . . ?
C15 C14 H14A 120.1 . . ?
C13 C14 H14A 120.1 . . ?
C16 C15 C14 120.30(15) . . ?
C16 C15 H15A 119.8 . . ?
C14 C15 H15A 119.8 . . ?
C15 C16 C11 120.41(15) . . ?
C15 C16 H16A 119.8 . . ?
C11 C16 H16A 119.8 . . ?

loop_
_geom_torsion_atom_site_label_1
_geom_torsion_atom_site_label_2
_geom_torsion_atom_site_label_3
_geom_torsion_atom_site_label_4
_geom_torsion
_geom_torsion_site_symmetry_1
_geom_torsion_site_symmetry_2
_geom_torsion_site_symmetry_3
_geom_torsion_site_symmetry_4
_geom_torsion_publ_flag
C6 C1 C2 C3 0.3(2) . . . . ?
Te C1 C2 C3 -176.15(12) . . . . ?
C1 C2 C3 C4 -0.6(2) . . . . ?
C2 C3 C4 C5 0.1(2) . . . . ?
C3 C4 C5 C6 0.7(2) . . . . ?
C2 C1 C6 C5 0.5(2) . . . . ?
Te C1 C6 C5 176.83(12) . . . . ?
C4 C5 C6 C1 -1.0(2) . . . . ?
Te C7 C8 O1 -22.47(17) . . . . ?
Te C7 C8 C9 159.45(12) . . . . ?
O1 C8 C9 C10 -3.6(2) . . . . ?
C7 C8 C9 C10 174.39(14) . . . . ?
C8 C9 C10 O2 0.1(2) . . . . ?
C8 C9 C10 C11 -179.48(14) . . . . ?
O2 C10 C11 C16 -7.6(2) . . . . ?
C9 C10 C11 C16 172.00(15) . . . . ?
O2 C10 C11 C12 172.24(14) . . . . ?
C9 C10 C11 C12 -8.2(2) . . . . ?
C16 C11 C12 C13 0.0(2) . . . . ?
C10 C11 C12 C13 -179.87(15) . . . . ?
C11 C12 C13 C14 0.2(2) . . . . ?
C12 C13 C14 C15 -0.4(3) . . . . ?
C13 C14 C15 C16 0.4(3) . . . . ?
C14 C15 C16 C11 -0.3(3) . . . . ?
C12 C11 C16 C15 0.1(2) . . . . ?
C10 C11 C16 C15 179.89(15) . . . . ?

loop_
_geom_hbond_atom_site_label_D
_geom_hbond_atom_site_label_H
_geom_hbond_atom_site_label_A
_geom_hbond_distance_DH
_geom_hbond_distance_HA
_geom_hbond_distance_DA
_geom_hbond_angle_DHA
_geom_hbond_site_symmetry_A
_geom_hbond_publ_flag
O2 H2O O1 0.80(3) 1.82(3) 2.5586(18) 154(3) . yes
C9 H9A Cl1 0.95 2.67 3.5405(16) 153.1 4_565 yes

_refine_diff_density_max         1.013
_refine_diff_density_min         -0.549
_refine_diff_density_rms         0.110

_shelx_res_file                  
;

TITL shelxt_a.res in P2(1)/c
    mk-82.res
    created by SHELXL-2019/3 at 16:24:42 on 24-May-2024
CELL  0.71073  13.3951  13.2508   9.0364   90.000   98.213   90.000
ZERR     4.00   0.0034   0.0034   0.0023    0.000    0.004    0.000
LATT   1
SYMM  - X, 1/2 + Y, 1/2 - Z
SFAC  C    H    O    CL   TE
UNIT 64 56 8 8 4
OMIT 1 3 1
OMIT 0 3 13
OMIT -2 0 4
OMIT 2 3 0
OMIT 3 1 4
OMIT -5 6 3
OMIT 2 8 2
LIST 4
TEMP  -173.15
L.S.  10
acta 51
conf
bond $h
htab
HTAB O2 O1
EQIV $1 x, -y+1/2, z-1/2
HTAB C9 Cl1_$1
WGHT    0.028900    0.300600
FVAR       0.12113
TE    5    0.617067    0.357641    0.725033    11.00000    0.01032    0.01933 =
         0.00938   -0.00068    0.00207   -0.00011
CL1   4    0.609547    0.183201    0.603375    11.00000    0.01570    0.01839 =
         0.01670    0.00025    0.00180    0.00323
CL2   4    0.615465    0.534982    0.806216    11.00000    0.02124    0.02487 =
         0.02349   -0.00990    0.00814   -0.00640
O1    3    0.814940    0.390154    0.649938    11.00000    0.01593    0.03436 =
         0.01408   -0.00192    0.00088   -0.00101
O2    3    0.972111    0.384424    0.519122    11.00000    0.01285    0.03376 =
         0.01423    0.00138   -0.00018   -0.00173
H2O   2    0.935731    0.379241    0.581195    11.00000    0.03539
C1    1    0.456760    0.359497    0.685822    11.00000    0.01158    0.01580 =
         0.01327    0.00075    0.00240    0.00046
C2    1    0.407314    0.400380    0.798017    11.00000    0.01499    0.01983 =
         0.01442   -0.00016    0.00380   -0.00070
AFIX  43
H2A   2    0.444786    0.429654    0.884611    11.00000   -1.20000
AFIX   0
C3    1    0.302313    0.397654    0.781232    11.00000    0.01458    0.02137 =
         0.02094    0.00237    0.00825    0.00280
AFIX  43
H3A   2    0.267884    0.424591    0.857251    11.00000   -1.20000
AFIX   0
C4    1    0.247765    0.355650    0.653624    11.00000    0.01255    0.02127 =
         0.02579    0.00247    0.00320    0.00123
AFIX  43
H4A   2    0.176182    0.354113    0.642659    11.00000   -1.20000
AFIX   0
C5    1    0.297681    0.315808    0.541783    11.00000    0.01514    0.02071 =
         0.02409   -0.00401   -0.00135   -0.00036
AFIX  43
H5A   2    0.259951    0.287914    0.454325    11.00000   -1.20000
AFIX   0
C6    1    0.402866    0.316668    0.557586    11.00000    0.01444    0.01893 =
         0.01756   -0.00397    0.00160    0.00204
AFIX  43
H6A   2    0.437193    0.288562    0.482288    11.00000   -1.20000
AFIX   0
C7    1    0.651118    0.408491    0.513418    11.00000    0.01311    0.02004 =
         0.01240    0.00091    0.00401    0.00098
AFIX  23
H7A   2    0.614310    0.368046    0.430999    11.00000   -1.20000
H7B   2    0.632755    0.480423    0.497236    11.00000   -1.20000
AFIX   0
C8    1    0.763870    0.393919    0.521965    11.00000    0.01303    0.01635 =
         0.01610   -0.00037    0.00295   -0.00074
C9    1    0.806579    0.388408    0.387841    11.00000    0.01118    0.02050 =
         0.01335   -0.00026    0.00178    0.00081
AFIX  43
H9A   2    0.763644    0.387815    0.294584    11.00000   -1.20000
AFIX   0
C10   1    0.910170    0.383861    0.390517    11.00000    0.01283    0.01551 =
         0.01439    0.00046    0.00144   -0.00062
C11   1    0.959039    0.378875    0.255195    11.00000    0.01176    0.01509 =
         0.01726    0.00067    0.00464   -0.00012
C12   1    0.902809    0.365569    0.113143    11.00000    0.01406    0.02432 =
         0.01713    0.00080    0.00327   -0.00136
AFIX  43
H12A  2    0.831484    0.359739    0.103421    11.00000   -1.20000
AFIX   0
C13   1    0.950424    0.360877   -0.012837    11.00000    0.02257    0.02520 =
         0.01789   -0.00028    0.00533   -0.00121
AFIX  43
H13A  2    0.911705    0.352075   -0.108551    11.00000   -1.20000
AFIX   0
C14   1    1.055064    0.369031    0.000325    11.00000    0.02430    0.02470 =
         0.02432    0.00009    0.01367   -0.00101
AFIX  43
H14A  2    1.087728    0.365371   -0.086177    11.00000   -1.20000
AFIX   0
C15   1    1.111423    0.382522    0.140289    11.00000    0.01374    0.03057 =
         0.02878   -0.00193    0.00980   -0.00134
AFIX  43
H15A  2    1.182706    0.388541    0.149290    11.00000   -1.20000
AFIX   0
C16   1    1.064100    0.387249    0.267017    11.00000    0.01289    0.02366 =
         0.02245   -0.00152    0.00285   -0.00040
AFIX  43
H16A  2    1.103203    0.396221    0.362407    11.00000   -1.20000

AFIX   0
HKLF    4


REM  shelxt_a.res in P2(1)/c
REM wR2 = 0.0586, GooF = S = 1.040, Restrained GooF = 1.040 for all data
REM R1 = 0.0224 for 4596 Fo > 4sig(Fo) and 0.0255 for all 5046 data
REM 194 parameters refined using 0 restraints

END

WGHT      0.0289      0.3007

REM Instructions for potential hydrogen bonds
HTAB O2 O1
HTAB C9 Cl1_$1

REM Highest difference peak  1.013,  deepest hole -0.549,  1-sigma level  0.110
Q1    1   0.6564  0.3925  0.7598  11.00000  0.05    1.01
Q2    1   0.6475  0.3542  0.8082  11.00000  0.05    0.98
Q3    1   0.6472  0.3070  0.7649  11.00000  0.05    0.91
Q4    1   0.5952  0.3564  0.6421  11.00000  0.05    0.89
Q5    1   0.5631  0.3422  0.6922  11.00000  0.05    0.86
Q6    1   0.5935  0.4093  0.6949  11.00000  0.05    0.83
Q7    1   0.5624  0.3763  0.6920  11.00000  0.05    0.82
Q8    1   0.9980  0.3615 -0.0040  11.00000  0.05    0.60
Q9    1   0.6553  0.3567  0.6080  11.00000  0.05    0.56
Q10   1   0.7161  0.4104  0.5170  11.00000  0.05    0.55
Q11   1   0.8522  0.3871  0.3896  11.00000  0.05    0.53
Q12   1   0.2808  0.3680  0.7233  11.00000  0.05    0.53
Q13   1   0.4359  0.3438  0.6192  11.00000  0.05    0.51
Q14   1   0.3498  0.3148  0.5549  11.00000  0.05    0.49
Q15   1   0.9435  0.3574  0.0590  11.00000  0.05    0.44
Q16   1   0.7887  0.3945  0.4538  11.00000  0.05    0.44
Q17   1   0.9277  0.3650  0.1822  11.00000  0.05    0.44
Q18   1   1.0038  0.3799  0.2562  11.00000  0.05    0.43
Q19   1   0.7842  0.4260  0.3331  11.00000  0.05    0.41
Q20   1   0.8007  0.3541  0.6186  11.00000  0.05    0.39
;
_shelx_res_checksum              3259

_shelx_hkl_file                  
;
  -2   0   0   64.49    2.90
   2   0   0   64.35    2.90
  -3   0   0  654.29   28.65
   3   0   0  616.85   28.62
   5   0   0  941.68   40.67
  -5   0   0  864.87   40.74
  -6   0   0  242.29   11.41
   6   0   0  264.10   11.41
   7   0   0  169.42    7.39
  -7   0   0  157.52    7.40
   8   0   0  237.95   10.66
  -8   0   0  235.24   10.68
  -9   0   0  519.23   23.78
   9   0   0  537.78   23.77
 -10   0   0  135.38    6.40
  10   0   0  146.35    6.38
  11   0   0    5.95    0.36
 -11   0   0    5.68    0.39
  12   0   0  181.36    8.34
 -12   0   0  187.47    8.37
  13   0   0  203.93    9.42
 -13   0   0  212.37    9.44
 -14   0   0  169.78    7.74
 -15   0   0    0.42    0.20
 -16   0   0   42.62    2.07
 -17   0   0   70.10    3.31
 -18   0   0   47.73    2.33
   0   1   0   -0.01    0.01
   0   1   0   -0.01    0.01
  -1  -1   0  200.86    9.75
   1   1   0  232.10    9.76
  -2  -1   0  155.86    7.67
  -2   1   0  183.86    7.68
  -3  -1   0  310.82   14.54
   3  -1   0  346.20   14.50
   3   1   0  335.23   14.55
  -3   1   0  295.39   14.51
  -4  -1   0   18.50    0.85
   4  -1   0   18.40    0.84
  -4   1   0   18.15    0.85
   4   1   0   18.02    0.84
   5  -1   0  122.71    5.50
  -5  -1   0  120.08    5.51
  -5   1   0  129.78    5.51
   5   1   0  115.68    5.50
   6  -1   0  627.04   32.06
  -6  -1   0  766.29   32.20
   6   1   0  718.81   32.11
  -6   1   0  740.30   32.19
  -7  -1   0  131.29    6.12
   7  -1   0  133.31    6.10
  -7   1   0  141.70    6.12
   7   1   0  134.65    6.11
  -8  -1   0   22.99    1.14
   8  -1   0   27.25    1.13
   8   1   0   24.33    1.13
  -8   1   0   21.89    1.14
  -9  -1   0   25.20    1.21
   9  -1   0   25.35    1.19
   9   1   0   25.43    1.20
  -9   1   0   25.50    1.21
  10  -1   0  101.95    4.74
 -10  -1   0  101.61    4.76
  10   1   0  108.59    4.75
 -10   1   0  105.42    4.76
 -11  -1   0  149.84    6.60
  11  -1   0  139.63    6.57
  11   1   0  146.91    6.58
 -11   1   0  144.13    6.60
 -12  -1   0   14.76    0.80
  12  -1   0   15.78    0.77
  12   1   0   15.63    0.78
 -12   1   0   14.94    0.80
 -13  -1   0    0.87    0.19
  13  -1   0    1.10    0.18
 -13   1   0    0.89    0.20
  13   1   0    1.33    0.19
 -14  -1   0   39.40    1.96
  14   1   0   43.83    1.94
 -14   1   0   39.23    1.96
 -15  -1   0   58.34    2.74
 -15   1   0   57.57    2.74
 -16  -1   0   36.86    1.91
 -16   1   0   41.88    1.94
 -17  -1   0    2.55    0.33
 -17   1   0    2.98    0.35
 -18  -1   0   26.95    1.41
 -18   1   0   26.55    1.42
   0   2   0   10.71    0.49
  -1  -2   0   18.69    0.81
   1   2   0   17.19    0.81
  -1   2   0   17.50    0.81
  -1   2   0   17.68    0.81
  -2  -2   0    1.25    0.11
   2   2   0    1.43    0.10
  -2   2   0    1.92    0.11
  -3  -2   0    3.30    0.19
   3  -2   0    2.92    0.18
   3   2   0    3.51    0.18
  -3   2   0    2.98    0.19
   4  -2   0    4.23    0.21
  -4   2   0    3.66    0.22
   4   2   0    4.04    0.22
  -5  -2   0    3.03    0.19
   5  -2   0    3.30    0.18
  -5   2   0    3.19    0.20
   5   2   0    3.50    0.19
  -6  -2   0    9.53    0.45
   6  -2   0    8.89    0.43
   6   2   0    8.74    0.44
  -6   2   0    8.04    0.45
   7  -2   0    1.44    0.13
  -7  -2   0    1.52    0.16
   7   2   0    1.46    0.15
  -7   2   0    1.73    0.17
  -8  -2   0    3.56    0.25
   8  -2   0    3.24    0.22
  -8   2   0    4.73    0.27
   8   2   0    3.58    0.23
   9  -2   0    9.10    0.48
  -9  -2   0    9.71    0.51
  -9   2   0    9.38    0.51
   9   2   0    9.51    0.49
 -10  -2   0    4.12    0.30
  10  -2   0    3.91    0.26
 -10   2   0    4.25    0.30
  10   2   0    4.04    0.27
 -11  -2   0    0.55    0.14
  11  -2   0    0.46    0.12
  11   2   0    0.55    0.14
 -11   2   0    0.52    0.14
  12  -2   0    1.68    0.18
 -12  -2   0    1.49    0.20
 -12   2   0    1.89    0.23
  12   2   0    1.56    0.20
 -13  -2   0    4.94    0.40
 -13   2   0    5.95    0.43
  13   2   0    5.92    0.39
 -14  -2   0    2.94    0.30
 -14   2   0    2.99    0.30
  14   2   0    2.53    0.27
 -15  -2   0    0.68    0.20
 -15   2   0    0.82    0.23
  15   2   0    0.19    0.18
 -16  -2   0   -0.08    0.19
 -16   2   0   -0.04    0.20
 -17  -2   0    1.30    0.27
 -17   2   0    1.36    0.29
 -18  -2   0    1.63    0.32
 -18   2   0    2.23    0.34
   0   3   0    0.29    0.06
   1   3   0   73.50    3.37
  -1   3   0   80.60    3.37
   1   3   0   73.56    3.37
  -1   3   0   71.10    3.36
  -2  -3   0    3.02    0.19
   2   3   0    3.18    0.18
  -2   3   0    2.80    0.18
  -2   3   0    3.04    0.20
  -3  -3   0    0.67    0.07
   3   3   0    0.54    0.07
  -3   3   0    0.65    0.07
  -3   3   0    0.53    0.07
  -4  -3   0    0.40    0.07
   4  -3   0    0.58    0.07
  -4   3   0    0.40    0.08
   4   3   0    0.42    0.07
   5  -3   0    9.23    0.42
  -5  -3   0    8.03    0.43
  -5   3   0    8.45    0.44
   5   3   0    8.95    0.43
   6  -3   0  119.74    5.19
  -6  -3   0  117.27    5.20
   6   3   0  113.51    5.20
  -6   3   0  108.99    5.20
   7  -3   0    0.54    0.08
  -7  -3   0    0.47    0.09
  -7   3   0    0.38    0.10
   7   3   0    0.43    0.09
   8  -3   0    0.13    0.07
  -8  -3   0    0.27    0.09
   8   3   0    0.05    0.09
  -8   3   0    0.17    0.10
   9  -3   0    8.11    0.43
  -9  -3   0    8.56    0.46
  -9   3   0    8.43    0.47
   9   3   0    7.91    0.44
  10  -3   0    6.64    0.38
 -10  -3   0    7.38    0.42
  10   3   0    7.47    0.40
 -10   3   0    6.72    0.43
  11  -3   0   12.56    0.60
 -11  -3   0   11.77    0.63
 -11   3   0   11.93    0.65
  11   3   0   10.67    0.61
 -12  -3   0    5.21    0.37
 -12   3   0    4.64    0.39
  12   3   0    5.52    0.36
 -13  -3   0    0.18    0.15
  13   3   0    0.01    0.16
 -13   3   0    0.49    0.18
 -14  -3   0    8.41    0.51
 -14   3   0    6.95    0.53
  14   3   0    7.63    0.49
 -15  -3   0    1.98    0.26
 -15   3   0    2.06    0.30
  15   3   0    1.90    0.25
 -16  -3   0    0.49    0.21
 -16   3   0    0.37    0.23
  16   3   0    0.40    0.23
 -17  -3   0    0.14    0.21
 -17   3   0    0.21    0.24
 -18  -3   0    4.20    0.41
 -18   3   0    4.04    0.44
   1   4   0    4.94    0.28
  -1   4   0    6.18    0.28
   1   4   0    6.35    0.29
  -1   4   0    5.11    0.29
  -2  -4   0   32.95    1.47
  -2   4   0   31.92    1.46
  -2   4   0   31.27    1.47
  -3  -4   0   98.47    4.15
   3   4   0   82.02    4.14
  -3   4   0   91.54    4.13
  -3   4   0   94.89    4.15
  -4  -4   0  145.49    6.47
   4   4   0  150.71    6.47
  -4   4   0  135.16    6.46
  -4   4   0  142.63    6.47
  -5  -4   0  140.06    6.26
   5   4   0  143.99    6.26
  -5   4   0  131.99    6.26
   6  -4   0   63.66    2.83
  -6  -4   0   60.12    2.84
  -6   4   0   63.06    2.85
   6   4   0   62.50    2.85
  -7  -4   0   77.44    3.69
   7  -4   0   79.07    3.67
   7   4   0   82.88    3.69
  -7   4   0   85.33    3.70
  -8  -4   0   36.83    1.79
   8  -4   0   40.11    1.77
   8   4   0   40.08    1.79
  -8   4   0   37.17    1.80
  -9  -4   0  120.58    5.45
   9  -4   0  114.86    5.42
  -9   4   0  124.59    5.46
   9   4   0  119.79    5.44
 -10  -4   0   20.70    1.02
  10  -4   0   21.73    0.98
 -10   4   0   20.47    1.03
  10   4   0   19.95    1.01
 -11  -4   0    4.29    0.32
  11   4   0    4.20    0.31
 -11   4   0    4.47    0.35
 -12  -4   0   58.34    2.75
 -12   4   0   63.52    2.77
  12   4   0   55.91    2.74
 -13  -4   0   42.86    1.96
 -13   4   0   38.64    1.97
  13   4   0   41.68    1.95
 -14  -4   0   60.85    2.90
  14   4   0   60.57    2.90
 -14   4   0   64.97    2.93
 -15  -4   0    1.02    0.22
  15   4   0    1.41    0.24
 -15   4   0    1.22    0.26
 -16  -4   0   18.14    0.99
  16   4   0   17.72    0.99
 -16   4   0   19.09    1.03
 -17  -4   0   19.91    1.07
 -17   4   0   19.61    1.11
 -18  -4   0   10.02    0.70
 -18   4   0   10.33    0.76
   0   5   0    0.02    0.05
   0   5   0   -0.01    0.05
   1   5   0  344.41   13.79
  -1   5   0  303.55   13.73
   1   5   0  266.24   13.68
  -2  -5   0  490.30   20.91
   2   5   0  401.68   20.93
  -2   5   0  518.78   20.91
  -2   5   0  443.16   20.90
  -3  -5   0  469.77   22.52
  -3   5   0  509.73   22.55
  -3   5   0  522.89   22.61
  -4  -5   0   14.61    0.68
  -4   5   0   14.61    0.67
   4   5   0   13.22    0.68
  -4   5   0   13.98    0.69
  -5  -5   0  119.76    5.35
   5   5   0  127.74    5.36
  -5   5   0  111.96    5.33
  -5   5   0  113.83    5.35
  -6  -5   0  439.15   22.32
  -6   5   0  485.26   22.31
  -6   5   0  501.89   22.28
   6   5   0  553.56   22.34
  -7  -5   0  264.71   12.59
   7   5   0  278.16   12.60
  -7   5   0  295.50   12.60
   8  -5   0   80.08    3.46
  -8  -5   0   70.15    3.48
  -8   5   0   76.45    3.49
   8   5   0   78.32    3.49
   9  -5   0   15.52    0.69
  -9  -5   0   14.46    0.72
   9   5   0   13.62    0.71
  -9   5   0   12.85    0.73
 -10  -5   0  162.89    7.30
 -10   5   0  155.26    7.31
  10   5   0  164.79    7.30
 -11  -5   0  242.76   11.11
  11   5   0  258.84   11.11
 -11   5   0  235.26   11.11
 -12  -5   0   48.89    2.23
  12   5   0   45.49    2.22
 -12   5   0   47.81    2.24
 -13  -5   0    0.04    0.15
 -13   5   0    0.17    0.19
  13   5   0    0.23    0.17
 -14  -5   0   68.77    3.19
 -14   5   0   65.50    3.21
  14   5   0   71.29    3.20
 -15  -5   0   97.74    4.56
  15   5   0   98.43    4.56
 -15   5   0  100.26    4.58
 -16  -5   0   55.32    2.64
  16   5   0   56.20    2.65
 -16   5   0   55.22    2.67
 -17  -5   0    3.37    0.36
 -17   5   0    4.06    0.43
  17   5   0    3.08    0.37
 -18  -5   0   40.32    1.96
 -18   5   0   38.79    2.00
   0   6   0  171.16    7.40
   0   6   0  157.07    7.40
  -1   6   0  179.61    8.15
   1   6   0  182.64    8.16
  -1   6   0  179.34    8.16
   1   6   0  182.80    8.16
  -2  -6   0   14.34    0.67
  -2   6   0   14.26    0.67
   2   6   0   13.81    0.66
  -2   6   0   13.14    0.65
  -3  -6   0   73.24    3.45
   3   6   0   75.68    3.45
  -3   6   0   76.50    3.44
  -3   6   0   78.77    3.46
  -4  -6   0  181.69    7.94
  -4   6   0  176.92    7.93
   4   6   0  180.88    7.94
  -4   6   0  164.59    7.94
  -5  -6   0  122.58    5.38
   5   6   0  107.89    5.38
  -5   6   0  111.19    5.36
  -5   6   0  134.06    5.39
  -6   6   0   40.32    1.79
   6   6   0   39.45    1.79
  -6   6   0   36.11    1.76
  -7  -6   0    8.02    0.44
   7   6   0    7.99    0.45
  -7   6   0    8.41    0.42
  -7   6   0    9.11    0.47
  -8  -6   0  113.95    5.21
  -8   6   0  108.97    5.22
   8   6   0  114.13    5.22
  -8   6   0  121.90    5.19
  -9  -6   0  114.89    5.42
  -9   6   0  129.30    5.44
   9   6   0  113.77    5.42
 -10  -6   0   22.94    1.14
  10   6   0   24.12    1.15
 -10   6   0   23.64    1.16
 -11  -6   0    0.84    0.16
  11   6   0    1.13    0.18
 -11   6   0    0.85    0.19
 -12  -6   0   44.73    2.14
 -12   6   0   47.13    2.17
  12   6   0   44.55    2.14
 -13  -6   0   85.53    3.78
  13   6   0   79.21    3.78
 -13   6   0   80.75    3.80
 -14  -6   0   31.98    1.62
  14   6   0   33.92    1.64
 -14   6   0   34.52    1.66
 -15  -6   0    0.84    0.21
 -15   6   0    0.78    0.26
  15   6   0    1.10    0.24
 -16  -6   0   12.82    0.75
  16   6   0   11.66    0.77
 -16   6   0   14.17    0.83
 -17  -6   0   36.47    1.82
  17   6   0   38.53    1.85
 -17   6   0   35.79    1.87
 -18  -6   0   27.71    1.39
 -18   6   0   24.62    1.57
   0   7   0    0.13    0.06
   0   7   0    0.21    0.07
   1   7   0   29.63    1.35
   1   7   0   27.83    1.35
  -1   7   0   28.43    1.34
  -1   7   0   31.06    1.36
  -2   7   0    1.58    0.16
   2   7   0    2.29    0.16
  -2   7   0    2.14    0.15
  -3  -7   0    3.29    0.21
  -3   7   0    2.75    0.21
  -3   7   0    2.81    0.17
   3   7   0    2.73    0.20
  -4  -7   0    0.54    0.10
   4   7   0    0.74    0.10
  -4   7   0    0.61    0.08
  -4   7   0    0.66    0.11
  -5  -7   0   -0.05    0.08
   5   7   0    0.23    0.08
  -5   7   0    0.18    0.06
  -5   7   0    0.10    0.10
  -6  -7   0   24.28    1.09
  -6   7   0   23.67    1.06
   6   7   0   21.89    1.09
  -6   7   0   21.53    1.10
  -7  -7   0    4.60    0.29
  -7   7   0    4.68    0.26
   7   7   0    4.85    0.30
  -7   7   0    4.47    0.31
  -8  -7   0    0.31    0.11
  -8   7   0    0.42    0.14
   8   7   0    0.17    0.11
  -9  -7   0    1.98    0.19
  -9   7   0    1.98    0.23
   9   7   0    2.06    0.20
 -10  -7   0    0.28    0.12
  10   7   0    0.14    0.14
 -10   7   0    0.14    0.15
 -11  -7   0    1.35    0.18
 -11   7   0    1.61    0.23
  11   7   0    1.12    0.20
 -12  -7   0    6.72    0.47
 -12   7   0    8.15    0.54
  12   7   0    8.67    0.50
 -13  -7   0    0.61    0.18
  13   7   0    0.37    0.20
 -13   7   0    0.53    0.22
 -14  -7   0    2.83    0.28
 -14   7   0    2.80    0.34
  14   7   0    2.60    0.30
 -15  -7   0   -0.10    0.18
 -15   7   0    0.00    0.24
  15   7   0   -0.04    0.22
 -16  -7   0    0.02    0.19
 -16   7   0    0.21    0.27
  16   7   0   -0.06    0.24
 -17  -7   0    0.41    0.23
  17   7   0    0.54    0.26
 -17   7   0    0.87    0.32
 -18  -7   0    0.62    0.29
  18   7   0    0.45    0.30
   0   8   0  262.66   11.39
   0   8   0  242.94   11.38
  -1   8   0   23.87    1.16
  -1   8   0   27.15    1.15
   1   8   0   23.10    1.15
   1   8   0   24.71    1.16
  -2   8   0   11.68    0.59
   2   8   0   11.94    0.59
  -2   8   0   11.81    0.57
  -3  -8   0    6.05    0.34
  -3   8   0    6.26    0.35
   3   8   0    5.93    0.34
  -3   8   0    5.95    0.31
  -4  -8   0   13.08    0.65
  -4   8   0   12.93    0.62
  -4   8   0   12.77    0.65
   4   8   0   13.30    0.65
  -5  -8   0   12.11    0.58
  -5   8   0   11.15    0.59
   5   8   0   11.36    0.58
  -5   8   0   10.94    0.55
  -6  -8   0    4.36    0.29
  -6   8   0    4.15    0.31
  -6   8   0    4.92    0.25
   6   8   0    4.22    0.29
  -7  -8   0   40.43    1.91
  -7   8   0   41.25    1.92
   7   8   0   41.34    1.92
  -8  -8   0    5.76    0.36
  -8   8   0    6.11    0.40
   8   8   0    6.09    0.38
  -9  -8   0   10.01    0.56
  -9   8   0    9.38    0.58
   9   8   0   11.51    0.58
 -10  -8   0    0.66    0.15
  10   8   0    0.88    0.18
 -10   8   0    0.78    0.19
 -11  -8   0    9.07    0.53
  11   8   0    9.05    0.54
 -11   8   0    9.25    0.57
 -12  -8   0   19.52    1.02
  12   8   0   19.84    1.05
 -12   8   0   21.78    1.07
 -13  -8   0    3.47    0.34
  13   8   0    2.91    0.31
 -13   8   0    3.81    0.36
 -14  -8   0    9.29    0.59
 -14   8   0   10.44    0.67
  14   8   0    9.24    0.61
 -15  -8   0    5.17    0.45
 -15   8   0    6.50    0.56
  15   8   0    5.72    0.48
 -16  -8   0   11.71    0.73
  16   8   0   10.97    0.76
 -16   8   0   13.55    0.82
 -17  -8   0    9.45    0.63
  17   8   0    8.66    0.65
 -17   8   0    8.99    0.73
  18   8   0    0.75    0.40
   0   9   0    0.00    0.08
   0   9   0    0.14    0.07
  -1   9   0   32.68    1.46
  -1   9   0   28.95    1.46
   1   9   0   33.13    1.46
   1   9   0   30.91    1.46
  -2   9   0   49.17    2.33
   2   9   0   50.19    2.33
  -2   9   0   52.45    2.32
  -3  -9   0   63.24    2.73
  -3   9   0   57.64    2.73
  -3   9   0   58.43    2.71
   3   9   0   58.56    2.73
  -4  -9   0    0.97    0.14
   4   9   0    1.37    0.14
  -4   9   0    1.22    0.15
  -4   9   0    0.94    0.10
  -5  -9   0   15.12    0.76
  -5   9   0   16.48    0.79
   5   9   0   15.20    0.77
  -5   9   0   15.29    0.74
  -6  -9   0   45.53    2.16
   6   9   0   44.68    2.17
  -6   9   0   48.95    2.18
  -6   9   0   47.77    2.13
  -7  -9   0   30.81    1.52
   7   9   0   33.04    1.54
  -7   9   0   33.46    1.55
  -8  -9   0   19.88    0.93
   8   9   0   19.51    0.95
  -8   9   0   17.10    0.95
  -9  -9   0    0.15    0.12
   9   9   0    0.09    0.13
  -9   9   0    0.40    0.17
 -10  -9   0   22.65    1.13
 -10   9   0   23.93    1.17
  10   9   0   22.63    1.14
 -11  -9   0   47.74    2.27
  11   9   0   49.91    2.29
 -11   9   0   47.49    2.30
 -12  -9   0    6.24    0.45
 -12   9   0    6.98    0.51
  12   9   0    6.74    0.46
 -13  -9   0    0.66    0.19
 -13   9   0    0.59    0.24
  13   9   0    0.79    0.23
 -14  -9   0   20.65    1.02
 -14   9   0   17.86    1.06
  14   9   0   19.53    1.05
 -15  -9   0   12.01    0.70
 -15   9   0   11.75    0.78
  15   9   0   11.56    0.73
 -16  -9   0    3.39    0.34
  16   9   0    3.19    0.39
 -16   9   0    2.39    0.39
 -17  -9   0    0.15    0.23
  17   9   0   -0.14    0.28
   0  10   0   42.34    1.90
   0  10   0   39.67    1.89
  -1  10   0   70.97    3.23
  -1  10   0   69.83    3.24
   1  10   0   69.50    3.24
   1  10   0   73.37    3.24
  -2  10   0    9.01    0.48
  -2  10   0    8.94    0.46
   2  10   0    9.03    0.48
  -3 -10   0   29.17    1.33
  -3  10   0   28.30    1.31
   3  10   0   27.29    1.33
  -3  10   0   27.34    1.33
  -4 -10   0   92.44    4.03
   4  10   0   86.78    4.04
  -4  10   0   88.28    4.01
  -4  10   0   85.98    4.04
  -5 -10   0   54.33    2.50
   5  10   0   54.07    2.50
  -5  10   0   53.18    2.51
  -5  10   0   54.74    2.47
  -6 -10   0   11.94    0.64
  -6  10   0   11.76    0.67
   6  10   0   13.59    0.66
  -7 -10   0   14.16    0.75
   7  10   0   16.42    0.78
  -7  10   0   14.11    0.79
  -8 -10   0   87.37    3.97
  -8  10   0   82.36    3.99
   8  10   0   90.72    4.00
  -9 -10   0   58.07    2.67
  -9  10   0   59.79    2.70
   9  10   0   55.14    2.69
 -10 -10   0    1.89    0.21
 -10  10   0    1.60    0.25
  10  10   0    1.72    0.23
 -11 -10   0    6.07    0.41
 -11  10   0    5.56    0.49
  11  10   0    6.38    0.46
 -12 -10   0   34.81    1.71
  12  10   0   37.04    1.74
 -12  10   0   34.92    1.75
 -13 -10   0   53.85    2.50
 -13  10   0   53.31    2.54
  13  10   0   51.80    2.52
 -14 -10   0   18.65    0.96
  14  10   0   16.97    0.98
 -14  10   0   17.97    1.03
 -15 -10   0    0.03    0.19
 -15  10   0   -0.17    0.27
  15  10   0    0.25    0.26
 -16 -10   0   18.18    0.99
  16  10   0   18.84    1.06
 -16  10   0   17.84    1.09
 -17 -10   0   43.24    2.20
   0  11   0    0.06    0.10
   0  11   0    0.08    0.09
  -1  11   0    5.38    0.34
   1  11   0    5.07    0.34
   1  11   0    5.70    0.34
  -1  11   0    5.68    0.33
  -2 -11   0   64.16    2.95
   2  11   0   66.74    2.96
  -2  11   0   62.99    2.94
  -2  11   0   63.12    2.95
  -3 -11   0   38.31    1.72
  -3  11   0   34.60    1.71
   3  11   0   36.16    1.72
  -3  11   0   37.17    1.70
  -4 -11   0    0.23    0.12
   4  11   0    0.30    0.13
  -4  11   0    0.21    0.14
  -4  11   0    0.11    0.09
  -5 -11   0   17.13    0.86
   5  11   0   17.65    0.87
  -5  11   0   16.69    0.87
  -6 -11   0    8.44    0.48
   6  11   0    8.71    0.50
  -6  11   0    8.12    0.51
  -7 -11   0   33.82    1.61
  -7  11   0   33.59    1.64
   7  11   0   35.01    1.64
  -8 -11   0    5.66    0.39
  -8  11   0    6.51    0.47
   8  11   0    6.67    0.44
  -9 -11   0    0.21    0.13
   9  11   0    0.51    0.19
  -9  11   0    0.16    0.20
 -10 -11   0   15.47    0.78
 -10  11   0   14.08    0.83
  10  11   0   14.85    0.81
 -11 -11   0   12.83    0.70
  11  11   0   13.07    0.74
 -11  11   0   12.13    0.76
 -12 -11   0   15.33    0.81
  12  11   0   14.37    0.85
 -12  11   0   15.72    0.89
 -13 -11   0    4.40    0.40
  13  11   0    4.83    0.46
 -13  11   0    4.63    0.45
 -14 -11   0    3.12    0.32
 -14  11   0    3.33    0.40
  14  11   0    3.05    0.37
  15  11   0    8.83    0.64
 -15  11   0    7.31    0.67
 -16  11   0    2.99    0.62
   0  12   0   58.25    2.78
   0  12   0   62.50    2.78
   1  12   0    1.30    0.17
  -1  12   0    1.47    0.18
   1  12   0    1.69    0.18
  -1  12   0    1.80    0.18
  -2 -12   0    6.89    0.41
   2  12   0    6.41    0.42
  -2  12   0    6.96    0.40
  -2  12   0    6.93    0.42
  -3 -12   0    3.48    0.29
   3  12   0    3.55    0.29
  -3  12   0    3.16    0.30
  -3  12   0    3.67    0.26
  -4 -12   0    9.92    0.52
   4  12   0    9.21    0.53
  -4  12   0    8.27    0.53
  -5 -12   0    6.45    0.42
  -5  12   0    7.62    0.46
   5  12   0    6.31    0.43
  -6 -12   0    4.49    0.33
  -6  12   0    4.48    0.38
   6  12   0    4.38    0.35
  -7 -12   0    7.49    0.46
   7  12   0    7.51    0.49
  -7  12   0    7.74    0.50
  -8 -12   0    3.73    0.32
   8  12   0    3.87    0.37
  -8  12   0    4.33    0.39
  -9 -12   0   10.55    0.61
   9  12   0   11.35    0.65
  -9  12   0   11.02    0.67
 -10 -12   0    1.16    0.19
  10  12   0    1.10    0.24
 -10  12   0    1.15    0.25
 -11 -12   0    1.21    0.21
 -11  12   0    1.37    0.27
  11  12   0    1.09    0.25
 -12  12   0   10.80    0.72
  12  12   0   10.77    0.68
  13  12   0    3.36    0.38
 -13  12   0    3.55    0.40
  14  12   0    8.26    0.61
 -14  12   0    7.74    0.65
 -15  12   0    0.40    0.32
   0  13   0    0.02    0.11
   0  13   0    0.11    0.12
  -1  13   0   16.76    0.87
   1  13   0   18.56    0.89
  -1  13   0   17.27    0.87
  -2 -13   0   44.35    1.99
   2  13   0   42.71    2.00
  -2  13   0   40.63    1.99
  -2  13   0   42.28    1.98
  -3 -13   0   40.39    1.89
  -3  13   0   40.40    1.90
  -3  13   0   41.46    1.88
   3  13   0   38.62    1.90
  -4 -13   0    0.39    0.15
   4  13   0    0.71    0.16
  -4  13   0    0.60    0.17
  -5 -13   0   12.84    0.69
   5  13   0   12.74    0.71
  -5  13   0   13.36    0.71
  -6 -13   0   29.79    1.47
  -6  13   0   31.78    1.47
   6  13   0   28.26    1.46
   7  13   0   30.70    1.45
  -7  13   0   27.79    1.44
   8  13   0   11.84    0.71
  -8  13   0   12.54    0.72
   9  13   0   -0.10    0.18
  -9  13   0    0.17    0.20
  10  13   0   20.23    1.03
 -10  13   0   17.86    1.03
 -11  13   0   34.23    1.73
  11  13   0   35.12    1.72
  12  13   0    6.18    0.53
 -12  13   0    6.80    0.57
 -13  13   0    1.64    0.33
  13  13   0    1.16    0.31
 -14  13   0   15.18    0.95
   0  14   0    1.56    0.19
  -1  14   0   11.83    0.63
   1  14   0   11.50    0.64
   2  14   0    2.27    0.24
  -2  14   0    2.27    0.24
  -2  14   0    2.05    0.26
  -3  14   0    4.57    0.36
   3  14   0    4.35    0.36
   4  14   0   11.67    0.68
  -4  14   0   12.79    0.69
   5  14   0    4.37    0.37
  -5  14   0    4.60    0.39
   6  14   0    0.39    0.18
  -6  14   0    0.29    0.19
  -7  14   0    5.78    0.47
   7  14   0    6.53    0.48
   8  14   0   22.55    1.19
  -8  14   0   23.43    1.19
   9  14   0    5.69    0.46
  -9  14   0    5.97    0.52
 -10  14   0    2.63    0.33
  10  14   0    2.56    0.32
 -11  14   0    6.29    0.55
  11  14   0    5.37    0.51
  12  14   0   12.71    0.79
 -12  14   0   12.32    0.81
 -13  14   0   12.42    0.84
 -14  14   0    1.66    0.40
   0  15   0    0.44    0.16
  -1  15   0    4.41    0.35
   1  15   0    5.05    0.37
   2  15   0   27.71    1.36
   3  15   0   12.77    0.71
   4  15   0    0.76    0.20
   5  15   0   12.35    0.71
   6  15   0    5.87    0.48
   7  15   0   13.88    0.81
   8  15   0    2.65    0.32
   9  15   0    0.26    0.22
  10  15   0    9.60    0.67
  11  15   0    7.59    0.61
   0  16   0    0.12    0.17
   1  16   0    5.71    0.43
   2  16   0    1.83    0.24
   3  16   0    0.29    0.19
   4  16   0    0.75    0.22
   5  16   0    0.89    0.24
   6  16   0    0.64    0.24
   7  16   0    0.54    0.25
   8  16   0    2.37    0.33
   9  16   0   -0.17    0.23
  10  16   0    0.60    0.30
   1  17   0    6.00    0.47
   2  17   0   20.86    1.09
   3  17   0   24.36    1.25
   4  17   0   -0.10    0.21
   5  17   0    5.94    0.53
   6  17   0   14.94    0.88
   7  17   0   19.72    1.09
   8  17   0    5.98    0.56
   2  18   0    1.15    0.26
   3  18   0   16.56    0.94
   4  18   0   37.49    1.86
   5  18   0   21.29    1.17
   6  18   0    3.08    0.37
   4  19   0   -0.09    0.24
 -19   0   1    0.20    0.28
 -18   0   1   -0.27    0.24
 -17   0   1    0.08    0.22
 -16   0   1    0.04    0.20
 -15   0   1    0.10    0.18
 -14   0   1    0.19    0.18
  13   0  -1    0.06    0.13
 -13   0   1    0.08    0.15
  12   0  -1    0.16    0.12
 -12   0   1    0.02    0.14
  11   0  -1    0.17    0.10
 -11   0   1    0.03    0.12
 -10   0   1    0.00    0.11
  10   0  -1    0.12    0.09
  -9   0   1   -0.08    0.09
   9   0  -1    0.05    0.08
  -8   0   1   -0.02    0.09
   8   0  -1    0.02    0.07
   7   0  -1    0.14    0.06
  -7   0   1    0.20    0.09
  -6   0   1   -0.26    0.07
   6   0  -1   -0.25    0.05
  -5   0   1    0.05    0.06
   5   0  -1    0.03    0.04
  -4   0   1   -0.35    0.06
   4   0  -1   -0.22    0.04
  -3   0   1    0.09    0.05
   3   0  -1    0.05    0.03
   2   0  -1   -0.61    0.03
  -2   0   1   -0.64    0.04
  -1   0   1    0.12    0.02
   1   0  -1    0.01    0.02
   0   0   1   -0.37    0.02
  -1   0  -1   -0.07    0.02
   1   0   1    0.02    0.03
  -2   0  -1   -0.45    0.04
   2   0   1   -0.40    0.04
  -3   0  -1   -0.23    0.06
   3   0   1    0.04    0.07
  -4   0  -1    0.04    0.06
   4   0   1    0.09    0.06
  -5   0  -1    0.02    0.06
   5   0   1   -0.09    0.06
   6   0   1    0.03    0.06
  -6   0  -1    0.01    0.07
  -7   0  -1    0.08    0.09
   7   0   1   -0.01    0.08
  -8   0  -1   -0.01    0.09
   8   0   1    0.01    0.08
   9   0   1    0.20    0.10
  -9   0  -1    0.00    0.10
  10   0   1    0.06    0.11
 -10   0  -1    0.14    0.11
  11   0   1    0.09    0.13
 -11   0  -1    0.27    0.14
  12   0   1    0.01    0.14
 -12   0  -1   -0.15    0.13
 -13   0  -1    0.17    0.16
  13   0   1    0.14    0.16
 -14   0  -1    0.10    0.17
  14   0   1    0.03    0.17
 -15   0  -1    0.19    0.19
 -16   0  -1    0.00    0.21
 -17   0  -1    0.09    0.23
 -18   0  -1    0.21    0.26
 -19  -1   1   86.34    4.05
 -19   1   1   85.42    4.11
 -18  -1   1    0.49    0.26
 -18   1   1    0.47    0.28
 -17  -1   1    0.00    0.22
 -17   1   1   -0.01    0.22
 -16  -1   1   23.77    1.26
 -16   1   1   24.94    1.27
 -15  -1   1   38.66    1.99
 -15   1   1   44.43    2.02
 -14  -1   1   23.06    1.19
  14   1  -1   22.03    1.22
 -14   1   1   25.64    1.21
 -13  -1   1    1.68    0.23
  13   1  -1    1.77    0.20
 -13   1   1    2.11    0.25
  12  -1  -1   29.42    1.33
 -12  -1   1   28.49    1.37
  12   1  -1   25.54    1.33
 -12   1   1   29.56    1.38
  11  -1  -1   54.34    2.44
 -11  -1   1   53.42    2.47
  11   1  -1   52.90    2.44
 -11   1   1   51.54    2.47
 -10  -1   1   85.23    3.98
  10  -1  -1   88.41    3.95
 -10   1   1   93.09    3.99
  10   1  -1   81.60    3.95
   9  -1  -1    5.27    0.29
  -9  -1   1    4.74    0.32
   9   1  -1    5.72    0.30
  -9   1   1    4.98    0.33
  -8  -1   1   13.87    0.71
   8  -1  -1   15.52    0.69
   8   1  -1   14.03    0.69
  -8   1   1   13.99    0.71
  -7  -1   1  108.76    4.99
   7  -1  -1  113.24    4.97
  -7   1   1  105.02    4.99
   7   1  -1  113.48    4.98
   6  -1  -1  159.61    6.74
  -6  -1   1  140.20    6.76
   6   1  -1  155.03    6.75
  -6   1   1  144.28    6.77
   5  -1  -1  221.28    9.89
  -5  -1   1  203.94    9.91
  -5   1   1  223.63    9.91
   5   1  -1  231.52    9.92
   4  -1  -1   68.31    2.99
  -4  -1   1   65.03    3.01
   4   1  -1   66.61    3.00
  -4   1   1   65.65    3.01
   3  -1  -1  219.68   10.48
  -3  -1   1  229.09   10.55
  -3   1   1  260.77   10.53
   3   1  -1  223.16   10.52
  -2  -1   1   63.01    3.14
   2  -1  -1   73.38    3.13
  -2   1   1   72.27    3.15
   2   1  -1   70.22    3.14
  -1  -1   1  101.36    4.26
  -1   1   1   91.16    4.26
   1   1  -1  101.64    4.26
  -1   1   1   83.77    4.26
   0   1  -1   35.77    1.61
   0   1  -1   33.31    1.60
   0   1   1   37.83    1.61
  -1  -1  -1   79.79    3.57
   1  -1   1   80.63    3.57
  -1   1  -1   80.11    3.56
   1   1   1   76.12    3.57
   2   1   1  388.44   17.64
  -2   1  -1  392.74   17.60
  -3  -1  -1  174.48    7.40
   3  -1   1  164.09    7.39
  -3   1  -1  171.78    7.39
   3   1   1  146.45    7.39
   4  -1   1    1.41    0.11
  -4  -1  -1    1.16    0.11
   4   1   1    1.13    0.11
  -4   1  -1    1.06    0.11
  -5  -1  -1   62.43    2.96
   5  -1   1   69.43    2.96
  -5   1  -1   65.38    2.96
   5   1   1   63.00    2.96
  -6  -1  -1  356.61   14.51
   6  -1   1  326.49   14.50
   6   1   1  294.76   14.50
  -6   1  -1  310.97   14.50
   7  -1   1  130.33    6.38
  -7  -1  -1  145.74    6.39
  -7   1  -1  136.59    6.39
   7   1   1  152.43    6.39
   8  -1   1   12.41    0.62
  -8  -1  -1   12.48    0.63
   8   1   1   12.52    0.63
  -8   1  -1   12.38    0.63
   9  -1   1   33.20    1.66
  -9  -1  -1   36.99    1.68
  -9   1  -1   37.60    1.68
   9   1   1   35.62    1.67
  10  -1   1  119.93    5.53
 -10  -1  -1  128.54    5.55
 -10   1  -1  120.61    5.55
  10   1   1  118.51    5.54
  11  -1   1   96.08    4.54
 -11  -1  -1  100.35    4.56
  11   1   1  101.85    4.56
 -11   1  -1  100.58    4.56
  12  -1   1   13.74    0.73
 -12  -1  -1   14.40    0.75
 -12   1  -1   14.03    0.76
  12   1   1   14.18    0.74
 -13  -1  -1    6.79    0.47
  13  -1   1    6.77    0.44
  13   1   1    6.36    0.45
 -13   1  -1    7.57    0.48
 -14  -1  -1   25.62    1.29
 -14   1  -1   24.76    1.29
  14   1   1   26.61    1.28
 -15  -1  -1   66.10    2.96
  15   1   1   61.60    2.93
 -15   1  -1   60.48    2.95
 -16  -1  -1   16.54    0.91
 -16   1  -1   15.78    0.91
 -17  -1  -1    0.01    0.23
 -17   1  -1    0.15    0.23
 -18  -1  -1   26.12    1.37
 -18   1  -1   25.66    1.37
 -19  -2   1    0.29    0.28
 -18  -2   1    7.93    0.63
 -18   2   1    8.93    0.67
 -17  -2   1   11.94    0.78
 -17   2   1   14.24    0.83
 -16  -2   1   27.63    1.46
 -16   2   1   30.62    1.49
 -15  -2   1    0.74    0.21
 -15   2   1    1.05    0.24
 -14  -2   1   18.11    0.95
  14   2  -1   17.70    0.92
 -14   2   1   18.59    0.97
 -13  -2   1   80.73    3.90
  13   2  -1   85.28    3.88
 -13   2   1   88.27    3.92
 -12  -2   1   24.79    1.26
 -12   2   1   27.45    1.28
  12   2  -1   25.41    1.24
  11  -2  -1   16.17    0.82
 -11  -2   1   17.55    0.87
 -11   2   1   18.22    0.88
  11   2  -1   16.95    0.84
 -10  -2   1   18.71    0.90
  10  -2  -1   18.05    0.86
  10   2  -1   18.87    0.88
 -10   2   1   16.83    0.90
   9  -2  -1   81.10    3.45
  -9  -2   1   77.02    3.47
   9   2  -1   73.98    3.45
  -9   2   1   71.41    3.48
  -8  -2   1   82.17    3.81
   8  -2  -1   85.30    3.79
   8   2  -1   80.28    3.80
  -8   2   1   87.09    3.82
   7  -2  -1    0.96    0.09
   7   2  -1    0.56    0.09
  -7   2   1    0.50    0.11
   6  -2  -1   30.56    1.35
  -6  -2   1   30.88    1.38
   6   2  -1   28.91    1.37
  -6   2   1   27.92    1.38
  -5  -2   1  179.31    8.64
   5  -2  -1  195.54    8.62
  -5   2   1  194.31    8.65
   5   2  -1  198.23    8.64
   4  -2  -1  104.80    4.59
  -4  -2   1  102.21    4.61
   4   2  -1   98.08    4.60
  -4   2   1  102.35    4.61
  -3  -2   1   94.70    4.27
  -3   2   1   95.81    4.28
   3   2  -1   93.67    4.27
  -2  -2   1    0.05    0.04
  -2   2   1   -0.12    0.06
   2   2  -1    0.05    0.05
  -1  -2   1  318.06   15.21
   1   2  -1  316.94   15.28
  -1   2   1  380.75   15.29
   0   2  -1  447.53   18.91
   0   2   1  394.49   18.95
   0   2  -1  365.62   18.97
   0   2   1  474.38   18.98
  -1   2  -1  970.73   44.35
   1   2   1 1000.00   44.35
  -2  -2  -1   86.00    3.97
   2  -2   1   86.29    3.97
  -2   2  -1   90.97    3.97
   3  -2   1   77.84    3.41
  -3  -2  -1   72.53    3.41
   3   2   1   76.54    3.41
  -3   2  -1   73.71    3.40
   4  -2   1  125.13    5.67
  -4  -2  -1  134.47    5.68
   4   2   1  112.67    5.68
  -4   2  -1  130.94    5.68
   5  -2   1  273.85   11.79
  -5  -2  -1  262.68   11.79
   5   2   1  235.58   11.79
  -5   2  -1  274.91   11.79
   6  -2   1   50.75    2.49
  -6  -2  -1   57.36    2.50
   6   2   1   55.40    2.50
  -6   2  -1   55.24    2.50
   7  -2   1   16.27    0.77
  -7  -2  -1   15.27    0.78
  -7   2  -1   16.12    0.78
   7   2   1   16.22    0.78
  -8  -2  -1  132.68    6.10
   8  -2   1  124.62    6.08
   8   2   1  135.48    6.10
  -8   2  -1  145.52    6.10
  -9  -2  -1  145.11    6.25
   9  -2   1  124.32    6.23
  -9   2  -1  132.57    6.24
   9   2   1  148.72    6.25
  10  -2   1   13.58    0.74
 -10  -2  -1   15.07    0.77
  10   2   1   15.79    0.76
 -10   2  -1   15.80    0.77
  11  -2   1    3.89    0.29
 -11  -2  -1    3.73    0.31
 -11   2  -1    3.63    0.31
  11   2   1    3.50    0.30
  12  -2   1   93.38    4.28
 -12  -2  -1   97.38    4.31
 -12   2  -1   97.47    4.31
  12   2   1   86.85    4.29
  13  -2   1   94.74    4.18
 -13  -2  -1   86.16    4.12
 -13   2  -1   85.49    4.12
  13   2   1   91.56    4.12
 -14  -2  -1   29.78    1.61
  14   2   1   34.24    1.61
 -14   2  -1   35.48    1.63
 -15  -2  -1    0.49    0.21
 -15   2  -1    0.43    0.22
  15   2   1    0.50    0.21
 -16  -2  -1   32.70    1.59
 -16   2  -1   32.46    1.60
  16   2   1   29.31    1.75
 -17  -2  -1   43.88    2.14
 -17   2  -1   43.69    2.15
 -18  -2  -1    9.98    0.72
 -18   2  -1   10.96    0.74
 -19  -3   1   55.52    2.73
 -18  -3   1    2.87    0.36
 -18   3   1    2.46    0.37
 -17  -3   1    3.70    0.36
 -17   3   1    3.16    0.38
 -16  -3   1    6.16    0.48
 -16   3   1    6.12    0.53
 -15  -3   1   17.09    0.91
 -15   3   1   16.02    0.94
  15   3  -1   17.45    0.89
 -14  -3   1   17.37    0.99
  14   3  -1   20.27    0.98
 -14   3   1   20.16    1.03
 -13  -3   1   14.11    0.77
 -13   3   1   15.05    0.80
  13   3  -1   14.36    0.75
 -12  -3   1    4.52    0.34
  12   3  -1    4.79    0.33
 -12   3   1    4.46    0.37
 -11  -3   1   24.99    1.20
  11   3  -1   25.73    1.18
 -11   3   1   23.10    1.21
 -10  -3   1   61.15    2.86
  10  -3  -1   63.70    2.83
  10   3  -1   62.83    2.85
 -10   3   1   60.95    2.88
   9  -3  -1   10.45    0.52
  -9  -3   1   10.39    0.56
   9   3  -1   11.33    0.55
  -9   3   1   11.10    0.58
   8  -3  -1    1.53    0.12
  -8  -3   1    0.85    0.12
  -8   3   1    0.96    0.14
   8   3  -1    1.22    0.13
   7  -3  -1   78.43    3.23
  -7  -3   1   67.48    3.25
  -7   3   1   70.40    3.26
   7   3  -1   69.13    3.24
   6  -3  -1   86.28    3.61
  -6  -3   1   72.59    3.63
   6   3  -1   78.90    3.63
  -6   3   1   82.39    3.65
   5  -3  -1  159.06    6.69
  -5  -3   1  143.71    6.71
  -5   3   1  149.18    6.72
   5   3  -1  143.15    6.71
  -4  -3   1   15.12    0.68
   4   3  -1   13.69    0.68
  -4   3   1   14.19    0.69
  -3  -3   1   40.12    1.90
  -3   3   1   43.92    1.91
   3   3  -1   41.53    1.90
  -2  -3   1    5.29    0.25
  -2   3   1    4.87    0.24
  -2   3   1    4.63    0.27
  -1  -3   1   63.34    2.98
  -1   3   1   62.95    2.98
  -1   3   1   65.20    2.99
   1   3  -1   72.94    2.99
   0   3   1   33.71    1.59
   0   3  -1   35.36    1.59
   0   3  -1   34.47    1.58
   0   3   1   36.07    1.59
  -1   3  -1    4.39    0.24
  -1   3  -1    3.93    0.22
   1   3   1    4.53    0.23
  -2  -3  -1  170.66    7.04
   2   3   1  157.82    7.05
  -2   3  -1  150.45    7.02
  -2   3  -1  145.35    7.03
  -3  -3  -1   52.20    2.52
   3  -3   1   56.47    2.52
   3   3   1   55.13    2.52
  -3   3  -1   58.14    2.52
  -4  -3  -1    3.27    0.21
   4  -3   1    3.40    0.20
   4   3   1    3.53    0.21
  -4   3  -1    3.42    0.20
  -5  -3  -1   34.14    1.50
   5  -3   1   32.05    1.49
  -5   3  -1   31.74    1.50
   5   3   1   32.02    1.50
   6  -3   1  121.12    5.83
  -6  -3  -1  133.53    5.84
  -6   3  -1  138.37    5.84
   6   3   1  123.11    5.84
   7  -3   1   34.00    1.70
  -7  -3  -1   36.33    1.72
  -7   3  -1   38.72    1.72
   7   3   1   38.81    1.72
  -8  -3  -1   10.52    0.54
   8  -3   1   10.91    0.53
  -8   3  -1    9.42    0.54
   8   3   1   10.56    0.54
  -9  -3  -1   13.15    0.66
   9  -3   1   13.08    0.64
  -9   3  -1   13.10    0.67
   9   3   1   12.26    0.66
 -10  -3  -1   46.16    2.14
  10  -3   1   44.18    2.12
  10   3   1   44.56    2.14
 -10   3  -1   48.59    2.15
 -11  -3  -1   59.72    2.80
  11  -3   1   61.20    2.78
  11   3   1   56.43    2.79
 -11   3  -1   64.14    2.81
 -12  -3  -1   11.98    0.62
  12  -3   1   10.32    0.58
  12   3   1   10.26    0.61
 -12   3  -1   10.52    0.62
 -13  -3  -1    2.24    0.25
  13   3   1    2.49    0.26
 -13   3  -1    2.33    0.27
 -14  -3  -1   17.75    0.93
  14   3   1   17.23    0.92
 -14   3  -1   17.56    0.95
 -15  -3  -1   37.61    1.97
  15   3   1   44.29    1.99
 -15   3  -1   40.93    1.99
 -16  -3  -1   12.44    0.77
 -16   3  -1   13.67    0.80
  16   3   1   12.69    0.77
 -17  -3  -1    0.70    0.25
 -17   3  -1    0.79    0.28
 -18  -3  -1   25.54    1.40
 -18   3  -1   28.09    1.43
 -18  -4   1    0.80    0.26
 -18   4   1    0.96    0.32
 -17  -4   1    4.35    0.45
 -17   4   1    4.78    0.46
 -16  -4   1    6.33    0.48
 -16   4   1    6.47    0.55
  16   4  -1    5.39    0.46
 -15  -4   1    0.41    0.19
  15   4  -1    0.21    0.19
 -15   4   1    0.45    0.23
 -14  -4   1    7.29    0.50
 -14   4   1    8.44    0.56
  14   4  -1    7.44    0.48
 -13  -4   1   10.37    0.58
  13   4  -1    9.46    0.56
 -13   4   1    9.89    0.62
 -12  -4   1    7.42    0.45
 -12   4   1    6.19    0.48
  12   4  -1    8.12    0.45
 -11  -4   1    0.57    0.14
 -11   4   1    0.36    0.16
  11   4  -1    0.57    0.13
 -10  -4   1    5.96    0.36
  10   4  -1    5.83    0.35
 -10   4   1    6.01    0.39
   9  -4  -1   23.85    0.99
  -9  -4   1   21.23    1.03
  -9   4   1   21.06    1.05
   9   4  -1   19.27    1.02
  -8  -4   1   14.99    0.73
   8  -4  -1   15.21    0.69
  -8   4   1   13.56    0.74
   8   4  -1   15.15    0.72
  -7  -4   1    1.17    0.12
   7  -4  -1    1.22    0.09
   7   4  -1    1.20    0.12
  -7   4   1    0.72    0.13
  -6  -4   1   39.36    1.90
  -6   4   1   43.50    1.92
   6   4  -1   41.39    1.90
  -5  -4   1   31.49    1.56
   5   4  -1   34.88    1.57
  -5   4   1   35.81    1.58
  -4  -4   1   38.10    1.87
  -4   4   1   43.55    1.89
   4   4  -1   39.55    1.88
  -4   4   1   43.14    1.85
  -3  -4   1    0.35    0.05
  -3   4   1    0.39    0.08
   3   4  -1    0.45    0.06
  -3   4   1    0.25    0.03
  -2  -4   1   96.52    4.04
  -2   4   1   86.22    4.05
  -2   4   1   95.68    4.03
   2   4  -1   79.20    4.04
   1   4  -1  259.79   13.67
  -1   4   1  310.90   13.66
   1   4  -1  338.65   13.65
   0   4  -1  121.65    4.86
   0   4  -1  105.75    4.87
   0   4   1   97.15    4.87
   0   4   1  106.22    4.86
  -1   4  -1   38.81    1.90
  -1   4  -1   45.00    1.89
   1   4   1   41.33    1.90
  -2  -4  -1   34.73    1.65
   2   4   1   37.63    1.65
  -2   4  -1   35.70    1.64
  -2   4  -1   35.08    1.64
  -3  -4  -1  102.23    4.48
   3   4   1   97.45    4.47
  -3   4  -1   93.29    4.47
  -3   4  -1  102.47    4.46
  -4  -4  -1   78.58    3.36
  -4   4  -1   72.39    3.35
   4   4   1   70.83    3.36
   5  -4   1   36.08    1.58
  -5  -4  -1   31.64    1.58
  -5   4  -1   34.77    1.58
   5   4   1   34.28    1.59
   6  -4   1    0.92    0.11
  -6  -4  -1    0.68    0.11
  -6   4  -1    0.88    0.12
   6   4   1    1.17    0.13
   7  -4   1   52.13    2.26
  -7  -4  -1   44.15    2.27
  -7   4  -1   52.75    2.28
   7   4   1   48.25    2.27
   8  -4   1   91.52    3.84
  -8  -4  -1   81.16    3.85
  -8   4  -1   79.97    3.85
   8   4   1   84.58    3.85
   9  -4   1   38.03    1.75
  -9  -4  -1   37.64    1.77
  -9   4  -1   35.01    1.76
   9   4   1   39.80    1.77
  10  -4   1    0.37    0.11
 -10  -4  -1    0.02    0.11
  10   4   1    0.16    0.13
 -10   4  -1    0.70    0.15
  11  -4   1   21.84    1.03
 -11  -4  -1   20.88    1.05
 -11   4  -1   22.04    1.07
  11   4   1   19.88    1.05
 -12  -4  -1   39.41    1.89
 -12   4  -1   41.49    1.90
  12   4   1   38.55    1.89
 -13  -4  -1   37.25    1.86
 -13   4  -1   40.04    1.88
  13   4   1   39.47    1.87
 -14  -4  -1    4.48    0.39
  14   4   1    4.19    0.38
 -14   4  -1    4.15    0.42
 -15  -4  -1    1.61    0.25
  15   4   1    1.71    0.26
 -15   4  -1    1.88    0.29
 -16  -4  -1   14.11    0.84
  16   4   1   14.70    0.85
 -16   4  -1   15.76    0.88
 -17  -4  -1   25.29    1.29
 -17   4  -1   24.76    1.31
  17   4   1   23.34    1.28
 -18  -4  -1   15.94    0.92
 -18   4  -1   14.57    0.95
 -18  -5   1    0.19    0.23
 -18   5   1    0.16    0.30
 -17  -5   1    3.40    0.35
 -17   5   1    3.21    0.40
 -16  -5   1    2.52    0.29
  16   5  -1    2.55    0.31
 -16   5   1    2.22    0.35
 -15  -5   1    8.59    0.57
 -15   5   1    9.30    0.64
  15   5  -1    8.96    0.56
 -14  -5   1    8.09    0.51
  14   5  -1    8.05    0.51
 -14   5   1    7.62    0.57
 -13  -5   1    2.25    0.24
  13   5  -1    2.90    0.29
 -13   5   1    2.56    0.29
 -12  -5   1    1.30    0.18
  12   5  -1    1.21    0.19
 -12   5   1    1.22    0.22
 -11  -5   1    0.65    0.14
  11   5  -1    0.82    0.16
 -11   5   1    0.88    0.19
 -10  -5   1   13.77    0.73
 -10   5   1   14.89    0.76
  10   5  -1   14.65    0.73
  -9  -5   1    5.81    0.34
  -9   5   1    5.35    0.37
   9   5  -1    5.35    0.33
  -8  -5   1    4.07    0.26
  -8   5   1    4.24    0.30
   8   5  -1    3.85    0.25
  -8   5   1    3.78    0.21
  -7  -5   1    0.35    0.09
  -7   5   1    0.35    0.05
  -7   5   1    0.17    0.11
  -6  -5   1   14.36    0.72
  -6   5   1   15.32    0.74
   6   5  -1   15.09    0.72
  -5  -5   1  115.99    5.58
  -5   5   1  125.00    5.56
  -5   5   1  126.02    5.60
   5   5  -1  127.59    5.59
  -4  -5   1    0.11    0.06
  -4   5   1    0.03    0.08
  -4   5   1    0.16    0.04
   4   5  -1   -0.05    0.06
  -3  -5   1    6.25    0.29
   3   5  -1    4.91    0.29
  -3   5   1    5.83    0.32
  -3   5   1    5.96    0.28
  -2  -5   1    0.41    0.07
  -2   5   1    0.81    0.07
  -2   5   1    0.59    0.09
   2   5  -1    0.58    0.08
   1   5  -1   11.61    0.50
   1   5  -1   10.34    0.51
  -1   5   1    9.83    0.51
  -1   5   1   10.52    0.50
   0   5  -1   70.71    3.05
   0   5   1   74.81    3.06
   0   5  -1   61.12    3.06
   0   5   1   62.84    3.07
  -1   5  -1    1.39    0.12
  -1   5  -1    1.66    0.12
   1   5   1    1.67    0.13
   1   5   1    1.86    0.13
  -2  -5  -1    6.34    0.35
   2   5   1    6.55    0.34
  -2   5  -1    5.92    0.34
  -2   5  -1    6.78    0.33
  -3  -5  -1   24.79    1.20
  -3   5  -1   28.08    1.19
   3   5   1   26.33    1.20
  -3   5  -1   23.90    1.19
  -4  -5  -1   17.83    0.85
  -4   5  -1   17.63    0.83
  -4   5  -1   17.16    0.83
   4   5   1   17.32    0.84
  -5  -5  -1   16.32    0.78
   5   5   1   15.43    0.77
  -5   5  -1   16.51    0.77
  -5   5  -1   15.63    0.76
  -6  -5  -1   28.44    1.31
   6   5   1   28.20    1.31
  -6   5  -1   26.48    1.30
  -7  -5  -1   53.95    2.43
   7  -5   1   57.11    2.41
  -7   5  -1   51.20    2.43
   7   5   1   48.36    2.43
  -8  -5  -1   20.16    0.98
   8  -5   1   20.15    0.96
   8   5   1   20.38    0.98
  -8   5  -1   19.63    0.98
  -9  -5  -1    0.38    0.11
   9  -5   1    0.41    0.10
  -9   5  -1    0.29    0.13
   9   5   1    0.45    0.13
  10  -5   1    7.47    0.41
 -10  -5  -1    7.44    0.45
  10   5   1    7.65    0.45
 -10   5  -1    6.93    0.46
 -11  -5  -1   12.07    0.66
  11   5   1   12.38    0.67
 -11   5  -1   12.31    0.68
 -12  -5  -1    5.87    0.41
 -12   5  -1    6.04    0.44
  12   5   1    5.79    0.42
 -13  -5  -1    1.79    0.23
  13   5   1    1.61    0.24
 -13   5  -1    1.67    0.26
 -14  -5  -1    2.49    0.28
 -14   5  -1    2.55    0.31
  14   5   1    2.73    0.30
 -15  -5  -1    5.22    0.45
 -15   5  -1    5.90    0.50
  15   5   1    5.18    0.45
 -16  -5  -1    4.53    0.46
  16   5   1    4.46    0.45
 -16   5  -1    5.67    0.51
 -17  -5  -1    6.82    0.55
 -17   5  -1    6.91    0.61
  17   5   1    6.15    0.56
 -18  -5  -1    0.58    0.29
 -18   5  -1    0.46    0.33
 -18  -6   1   32.10    1.62
 -18   6   1   31.69    1.77
 -17  -6   1   41.53    2.10
 -17   6   1   44.02    2.16
  17   6  -1   44.69    2.12
 -16  -6   1   35.48    1.79
 -16   6   1   37.15    1.86
  16   6  -1   37.66    1.81
 -15  -6   1    0.15    0.17
  15   6  -1    0.14    0.19
 -15   6   1    0.07    0.23
 -14  -6   1   38.24    1.86
  14   6  -1   39.98    1.86
 -14   6   1   37.80    1.90
 -13  -6   1  141.37    6.66
  13   6  -1  152.08    6.67
 -13   6   1  145.08    6.69
 -12  -6   1   77.98    3.67
 -12   6   1   81.60    3.70
  12   6  -1   79.67    3.67
 -11  -6   1   32.38    1.45
  11   6  -1   29.43    1.44
 -11   6   1   28.40    1.47
 -10  -6   1   30.00    1.41
 -10   6   1   28.69    1.43
  10   6  -1   29.98    1.41
  -9  -6   1  180.88    7.77
   9   6  -1  163.83    7.77
  -9   6   1  170.55    7.79
  -8  -6   1  228.70   10.41
   8   6  -1  225.04   10.41
  -8   6   1  238.37   10.43
  -7  -6   1   23.43    1.07
   7   6  -1   22.23    1.07
  -7   6   1   21.67    1.09
  -7   6   1   22.73    1.03
  -6  -6   1    1.39    0.13
  -6   6   1    1.58    0.10
   6   6  -1    1.51    0.14
  -6   6   1    1.53    0.17
  -5  -6   1  283.59   13.21
  -5   6   1  300.80   13.24
   5   6  -1  281.45   13.22
  -5   6   1  308.71   13.19
  -4  -6   1  228.46   11.36
  -4   6   1  262.00   11.35
  -4   6   1  267.40   11.39
  -3  -6   1  173.41    7.97
  -3   6   1  174.54    7.99
   3   6  -1  178.15    7.98
  -3   6   1  181.74    7.96
  -2  -6   1    6.96    0.34
  -2   6   1    7.01    0.34
  -2   6   1    6.55    0.37
   2   6  -1    6.70    0.35
  -1   6   1  192.66    8.28
  -1   6   1  159.79    8.28
   1   6  -1  188.25    8.29
   1   6  -1  194.54    8.27
   0   6   1  362.04   16.34
   0   6  -1  386.47   16.31
   0   6  -1  338.27   16.36
   1   6   1  701.53   32.21
  -1   6  -1  781.91   32.23
   1   6   1  631.71   32.27
  -1   6  -1  747.15   32.26
  -2   6  -1    0.52    0.09
   2   6   1    0.89    0.10
  -2   6  -1    0.47    0.09
  -3  -6  -1   47.70    2.20
  -3   6  -1   47.25    2.19
  -3   6  -1   45.91    2.19
   3   6   1   50.62    2.20
  -4  -6  -1  214.28    9.89
  -4   6  -1  217.54    9.88
  -4   6  -1  216.56    9.88
   4   6   1  228.34    9.89
  -5  -6  -1  292.62   13.37
  -5   6  -1  285.26   13.36
   5   6   1  301.70   13.37
  -5   6  -1  307.43   13.36
  -6  -6  -1   69.61    3.14
   6   6   1   68.98    3.14
  -6   6  -1   65.95    3.13
  -6   6  -1   70.17    3.14
  -7  -6  -1    5.79    0.36
  -7   6  -1    5.87    0.36
   7   6   1    6.18    0.36
  -7   6  -1    6.34    0.34
  -8  -6  -1  102.75    4.99
  -8   6  -1  111.64    5.00
   8   6   1  114.90    5.00
  -9  -6  -1  134.32    5.80
  -9   6  -1  118.66    5.79
   9   6   1  129.22    5.80
 -10  -6  -1   41.07    1.84
  10   6   1   37.22    1.84
 -10   6  -1   38.56    1.84
 -11  -6  -1    1.14    0.18
 -11   6  -1    0.99    0.19
  11   6   1    1.22    0.19
 -12  -6  -1   53.31    2.52
  12   6   1   54.68    2.53
 -12   6  -1   53.37    2.53
 -13  -6  -1   97.12    4.41
  13   6   1   93.95    4.42
 -13   6  -1   96.24    4.42
 -14  -6  -1   53.40    2.51
  14   6   1   53.18    2.52
 -14   6  -1   52.34    2.52
 -15  -6  -1    1.89    0.27
  15   6   1    1.97    0.29
 -15   6  -1    3.18    0.34
 -16  -6  -1   21.59    1.13
 -16   6  -1   20.86    1.16
  16   6   1   21.19    1.14
 -17  -6  -1   40.42    1.99
 -17   6  -1   41.74    2.03
  17   6   1   39.41    2.00
  18   6   1   15.38    0.94
 -18  -7   1   15.01    0.88
 -17  -7   1    5.51    0.48
 -17   7   1    5.05    0.51
  17   7  -1    5.01    0.50
 -16  -7   1   15.90    0.90
 -16   7   1   16.67    0.99
  16   7  -1   16.41    0.91
 -15  -7   1   58.55    2.71
 -15   7   1   58.03    2.76
  15   7  -1   55.93    2.71
 -14  -7   1   56.18    2.76
  14   7  -1   62.58    2.78
 -14   7   1   58.52    2.81
 -13  -7   1   19.49    0.98
 -13   7   1   19.99    1.04
  13   7  -1   18.49    0.99
 -12  -7   1   26.26    1.29
 -12   7   1   28.44    1.34
  12   7  -1   24.94    1.29
 -11  -7   1   92.93    4.25
 -11   7   1   94.41    4.28
  11   7  -1   91.05    4.25
 -10  -7   1  117.68    5.58
 -10   7   1  122.86    5.61
  10   7  -1  127.52    5.59
  -9  -7   1   18.59    0.92
   9   7  -1   19.07    0.93
  -9   7   1   18.70    0.95
  -8  -7   1    8.99    0.47
   8   7  -1    8.78    0.49
  -8   7   1    8.99    0.52
  -7  -7   1  163.61    7.33
   7   7  -1  167.92    7.34
  -7   7   1  154.64    7.35
  -6  -7   1  184.30    9.03
   6   7  -1  193.75    9.04
  -6   7   1  217.31    9.01
  -6   7   1  205.85    9.06
  -5  -7   1  188.69    8.60
  -5   7   1  181.38    8.62
   5   7  -1  192.88    8.61
  -5   7   1  199.98    8.58
  -4  -7   1    3.07    0.20
  -4   7   1    3.05    0.24
   4   7  -1    2.65    0.20
  -4   7   1    2.87    0.17
  -3  -7   1  164.46    7.26
   3   7  -1  163.07    7.27
  -3   7   1  161.48    7.25
  -3   7   1  155.17    7.28
  -2  -7   1  278.47   11.87
   2   7  -1  248.02   11.87
  -2   7   1  272.02   11.88
  -2   7   1  256.29   11.88
  -1   7   1  216.29    9.46
   1   7  -1  217.57    9.46
  -1   7   1  191.86    9.47
   1   7  -1  214.44    9.47
   0   7  -1    1.25    0.13
   0   7   1    1.55    0.13
   0   7   1    1.00    0.12
   0   7  -1    0.93    0.11
  -1   7  -1   28.96    1.37
   1   7   1   26.83    1.38
  -1   7  -1   32.49    1.37
   1   7   1   30.21    1.38
  -2   7  -1  322.00   14.40
  -2   7  -1  334.46   14.41
   2   7   1  303.64   14.43
  -3  -7  -1  155.19    7.23
   3   7   1  166.90    7.23
  -3   7  -1  150.70    7.22
  -3   7  -1  167.23    7.22
  -4  -7  -1   12.54    0.68
   4   7   1   13.97    0.68
  -4   7  -1   13.23    0.67
  -4   7  -1   14.58    0.67
  -5  -7  -1   31.96    1.47
  -5   7  -1   28.94    1.45
   5   7   1   30.03    1.47
  -5   7  -1   33.88    1.46
  -6  -7  -1  194.34    8.46
  -6   7  -1  184.90    8.44
  -6   7  -1  184.81    8.45
   6   7   1  183.76    8.46
  -7  -7  -1  130.39    6.19
   7   7   1  132.34    6.19
  -7   7  -1  132.75    6.17
  -7   7  -1  150.33    6.19
  -8  -7  -1   70.47    3.47
   8   7   1   75.31    3.48
  -8   7  -1   76.40    3.47
  -8   7  -1   80.31    3.45
  -9  -7  -1    1.38    0.18
  -9   7  -1    2.46    0.23
   9   7   1    2.28    0.24
 -10  -7  -1   67.25    2.94
 -10   7  -1   63.60    2.94
  10   7   1   59.39    2.94
 -11  -7  -1  128.34    5.79
 -11   7  -1  127.04    5.80
  11   7   1  125.21    5.80
 -12  -7  -1   40.06    2.04
  12   7   1   42.87    2.06
 -12   7  -1   46.73    2.07
 -13  -7  -1    0.57    0.18
 -13   7  -1    0.35    0.20
  13   7   1    0.26    0.21
 -14  -7  -1   17.07    0.92
  14   7   1   16.95    0.94
 -14   7  -1   17.30    0.95
 -15  -7  -1   48.06    2.30
 -15   7  -1   48.59    2.32
  15   7   1   47.21    2.31
 -16  -7  -1   33.40    1.69
  16   7   1   36.49    1.72
 -16   7  -1   32.10    1.72
 -17  -7  -1    3.29    0.36
  17   7   1    2.70    0.38
 -17   7  -1    2.58    0.39
  18   7   1   13.31    0.87
 -18  -8   1    1.15    0.27
  18   8  -1    1.68    0.35
 -17  -8   1   14.52    0.85
  17   8  -1   14.96    0.89
 -17   8   1   14.40    0.96
 -16  -8   1   24.25    1.24
  16   8  -1   23.27    1.26
 -16   8   1   24.92    1.32
 -15  -8   1    1.58    0.24
 -15   8   1    1.63    0.32
  15   8  -1    1.59    0.28
 -14  -8   1    2.35    0.26
 -14   8   1    2.56    0.34
  14   8  -1    2.51    0.31
 -13  -8   1    9.87    0.57
 -13   8   1    9.48    0.65
  13   8  -1    9.89    0.60
 -12  -8   1   34.13    1.70
  12   8  -1   35.13    1.71
 -12   8   1   38.11    1.75
 -11  -8   1   14.07    0.75
 -11   8   1   15.02    0.81
  11   8  -1   14.78    0.77
 -10  -8   1    3.71    0.28
 -10   8   1    3.49    0.36
  10   8  -1    3.74    0.31
  -9  -8   1   15.49    0.77
   9   8  -1   15.30    0.79
  -9   8   1   15.54    0.82
  -8  -8   1   53.56    2.41
  -8   8   1   53.63    2.44
   8   8  -1   49.77    2.42
  -7  -8   1   39.84    1.88
  -7   8   1   41.07    1.91
   7   8  -1   40.87    1.89
  -6  -8   1    4.11    0.27
  -6   8   1    4.91    0.32
   6   8  -1    4.13    0.28
  -5  -8   1    6.25    0.34
   5   8  -1    5.98    0.35
  -5   8   1    6.54    0.38
  -5   8   1    5.96    0.31
  -4  -8   1   38.48    1.73
   4   8  -1   35.28    1.74
  -4   8   1   37.16    1.71
  -4   8   1   39.29    1.75
  -3  -8   1   25.60    1.15
  -3   8   1   24.59    1.18
   3   8  -1   24.95    1.16
  -3   8   1   23.75    1.14
  -2  -8   1    1.73    0.15
   2   8  -1    1.86    0.16
  -2   8   1    1.72    0.16
   1   8  -1   45.73    2.29
   1   8  -1   53.72    2.28
  -1   8   1   48.72    2.30
  -1   8   1   52.12    2.29
   0   8   1   58.70    2.52
   0   8  -1   54.82    2.52
   0   8  -1   57.67    2.51
   0   8   1   48.86    2.52
   1   8   1    0.92    0.12
   1   8   1    1.07    0.12
  -1   8  -1    1.00    0.11
  -1   8  -1    0.92    0.11
  -2   8  -1   24.02    1.08
  -2   8  -1   21.51    1.07
   2   8   1   23.30    1.09
  -3  -8  -1    3.18    0.26
  -3   8  -1    3.85    0.23
  -3   8  -1    4.30    0.25
   3   8   1    3.27    0.24
  -4  -8  -1   25.17    1.21
  -4   8  -1   26.78    1.20
   4   8   1   23.97    1.21
  -4   8  -1   26.05    1.20
  -5  -8  -1   43.95    2.23
  -5   8  -1   47.36    2.23
  -5   8  -1   49.34    2.22
   5   8   1   52.60    2.25
  -6  -8  -1    9.66    0.55
   6   8   1   10.73    0.56
  -6   8  -1   10.68    0.53
  -6   8  -1   10.39    0.55
  -7  -8  -1    4.99    0.32
  -7   8  -1    4.00    0.27
   7   8   1    3.72    0.29
  -7   8  -1    4.63    0.31
  -8  -8  -1   21.23    1.07
  -8   8  -1   21.04    1.07
   8   8   1   23.17    1.08
  -9  -8  -1   24.99    1.14
  -9   8  -1   21.83    1.13
   9   8   1   22.50    1.14
 -10  -8  -1    4.93    0.38
 -10   8  -1    5.43    0.41
  10   8   1    6.29    0.41
 -11  -8  -1    0.65    0.17
 -11   8  -1    0.53    0.19
  11   8   1    0.63    0.18
 -12  -8  -1    9.16    0.53
  12   8   1    8.40    0.53
 -12   8  -1    7.42    0.55
 -13  -8  -1   35.51    1.69
 -13   8  -1   33.66    1.71
  13   8   1   34.95    1.71
 -14  -8  -1   14.07    0.79
 -14   8  -1   13.21    0.82
  14   8   1   14.24    0.82
 -15  -8  -1    1.53    0.26
  15   8   1    1.00    0.29
 -15   8  -1    1.46    0.31
 -16  -8  -1    3.89    0.38
 -16   8  -1    3.93    0.43
  16   8   1    3.46    0.41
 -17  -8  -1   18.08    1.01
  17   8   1   17.36    1.05
 -17   8  -1   18.71    1.07
  17   9  -1    1.42    0.34
 -16  -9   1    0.06    0.19
 -16   9   1    0.04    0.30
  16   9  -1    0.17    0.25
 -15  -9   1    0.15    0.18
 -15   9   1   -0.03    0.27
  15   9  -1    0.40    0.24
 -14  -9   1    0.09    0.17
  14   9  -1    0.16    0.20
 -14   9   1    0.62    0.27
 -13  -9   1    0.03    0.14
 -13   9   1   -0.06    0.23
  13   9  -1   -0.19    0.17
 -12  -9   1    0.79    0.17
  12   9  -1    0.81    0.19
 -12   9   1    0.44    0.22
 -11  -9   1    9.80    0.56
 -11   9   1   10.14    0.63
  11   9  -1   10.04    0.58
 -10  -9   1    0.50    0.13
 -10   9   1    0.53    0.20
  10   9  -1    0.26    0.16
  -9  -9   1    0.28    0.11
  -9   9   1    0.09    0.18
   9   9  -1    0.19    0.14
  -8  -9   1    4.03    0.28
   8   9  -1    3.91    0.29
  -8   9   1    3.93    0.34
  -7  -9   1   13.32    0.65
  -7   9   1   12.74    0.70
   7   9  -1   12.37    0.66
  -6  -9   1    4.86    0.30
   6   9  -1    5.08    0.32
  -6   9   1    4.61    0.36
  -5  -9   1    6.01    0.35
  -5   9   1    6.42    0.39
  -5   9   1    6.21    0.32
   5   9  -1    6.44    0.37
  -4  -9   1    0.35    0.09
   4   9  -1    0.33    0.10
  -4   9   1    0.22    0.12
  -4   9   1    0.38    0.07
  -3  -9   1    6.54    0.33
   3   9  -1    5.45    0.34
  -3   9   1    6.29    0.36
  -3   9   1    5.69    0.32
  -2  -9   1   17.27    0.82
  -2   9   1   18.10    0.82
  -2   9   1   15.66    0.84
   2   9  -1   17.81    0.84
   1   9  -1    6.23    0.36
   1   9  -1    6.79    0.35
  -1   9   1    6.67    0.37
  -1   9   1    6.27    0.35
   0   9   1   20.13    0.95
   0   9  -1   20.05    0.93
   0   9   1   19.73    0.95
   0   9  -1   19.39    0.94
  -1   9  -1    0.67    0.10
   1   9   1    0.96    0.12
   1   9   1    0.87    0.12
  -1   9  -1    0.61    0.10
  -2   9  -1   14.88    0.74
   2   9   1   16.68    0.76
  -2   9  -1   14.57    0.74
  -3  -9  -1    4.39    0.29
   3   9   1    4.67    0.29
  -3   9  -1    4.27    0.26
  -3   9  -1    3.95    0.27
  -4  -9  -1   -0.01    0.10
  -4   9  -1    0.15    0.11
  -4   9  -1    0.13    0.08
   4   9   1    0.05    0.10
  -5  -9  -1   17.47    0.98
  -5   9  -1   20.02    0.96
  -5   9  -1   22.14    0.98
   5   9   1   20.95    0.99
  -6  -9  -1    4.18    0.31
  -6   9  -1    3.87    0.31
   6   9   1    4.79    0.32
  -6   9  -1    4.47    0.28
  -7  -9  -1    0.07    0.12
  -7   9  -1   -0.06    0.13
  -7   9  -1    0.12    0.08
   7   9   1   -0.03    0.12
  -8  -9  -1    0.63    0.15
  -8   9  -1    0.55    0.16
   8   9   1    0.62    0.15
  -9  -9  -1    0.70    0.15
  -9   9  -1    0.45    0.17
   9   9   1    0.51    0.17
 -10  -9  -1    2.19    0.23
  10   9   1    2.50    0.27
 -10   9  -1    2.29    0.26
 -11  -9  -1    4.02    0.35
  11   9   1    4.53    0.38
 -11   9  -1    3.90    0.38
 -12  -9  -1    1.71    0.22
 -12   9  -1    1.18    0.25
  12   9   1    0.87    0.21
 -13  -9  -1    0.19    0.18
 -13   9  -1    0.23    0.22
  13   9   1   -0.02    0.22
 -14  -9  -1    7.67    0.52
 -14   9  -1    6.85    0.58
  14   9   1    6.83    0.55
 -15  -9  -1    1.03    0.24
 -15   9  -1    0.47    0.28
  15   9   1    1.02    0.29
 -16  -9  -1    1.01    0.26
  16   9   1    1.16    0.31
 -16   9  -1    1.16    0.32
 -16  10   1    9.37    0.77
  16  10  -1    9.91    0.68
  15  10  -1    1.01    0.28
 -15  10   1    0.61    0.30
 -14  10   1    0.97    0.30
  14  10  -1    1.29    0.25
 -13 -10   1   22.07    1.12
  13  10  -1   22.29    1.15
 -13  10   1   22.52    1.20
 -12 -10   1   18.44    0.94
 -12  10   1   18.88    1.02
  12  10  -1   18.24    0.98
 -11 -10   1   22.67    1.13
 -11  10   1   24.66    1.21
  11  10  -1   22.18    1.16
 -10 -10   1    0.18    0.12
 -10  10   1    0.32    0.20
  10  10  -1    0.26    0.17
  -9 -10   1   18.68    0.92
  -9  10   1   18.77    0.98
   9  10  -1   18.65    0.95
  -8 -10   1   46.87    2.14
   8  10  -1   48.60    2.16
  -8  10   1   42.42    2.17
  -7 -10   1   11.15    0.56
   7  10  -1   10.44    0.59
  -7  10   1   10.81    0.62
  -6 -10   1   14.81    0.71
  -6  10   1   14.23    0.75
   6  10  -1   13.74    0.73
  -5 -10   1   20.93    1.00
  -5  10   1   20.99    1.04
   5  10  -1   20.82    1.02
  -4 -10   1   17.97    0.88
  -4  10   1   16.81    0.91
   4  10  -1   18.87    0.90
  -4  10   1   19.08    0.87
  -3 -10   1   38.62    1.73
  -3  10   1   38.66    1.73
   3  10  -1   38.12    1.75
  -3  10   1   34.13    1.75
  -2 -10   1   15.64    0.75
   2  10  -1   16.41    0.77
  -2  10   1   14.62    0.75
  -2  10   1   15.19    0.78
   1  10  -1    2.11    0.18
  -1  10   1    2.01    0.18
  -1  10   1    1.86    0.18
   1  10  -1    1.82    0.18
   0  10   1    7.36    0.43
   0  10   1    8.33    0.43
   0  10  -1    8.00    0.42
   0  10  -1    7.57    0.41
  -1  10  -1  114.96    5.41
   1  10   1  120.37    5.43
  -1  10  -1  123.62    5.42
   1  10   1  119.56    5.43
  -2  10  -1    6.10    0.36
   2  10   1    6.82    0.38
  -2  10  -1    6.24    0.35
  -3 -10  -1    5.25    0.33
  -3  10  -1    5.09    0.30
  -3  10  -1    4.89    0.32
   3  10   1    4.80    0.32
  -4 -10  -1    6.58    0.40
   4  10   1    6.84    0.41
  -4  10  -1    6.69    0.37
  -4  10  -1    6.82    0.40
  -5 -10  -1   34.20    1.63
  -5  10  -1   34.01    1.63
  -5  10  -1   33.61    1.60
   5  10   1   36.31    1.65
  -6 -10  -1   22.31    1.05
  -6  10  -1   20.68    1.01
  -6  10  -1   20.04    1.05
   6  10   1   22.56    1.07
  -7 -10  -1    6.62    0.42
  -7  10  -1    7.15    0.44
   7  10   1    6.30    0.44
  -8 -10  -1    0.26    0.14
   8  10   1    0.52    0.17
  -8  10  -1    0.31    0.17
  -9 -10  -1    7.00    0.45
   9  10   1    6.47    0.47
  -9  10  -1    7.21    0.48
 -10 -10  -1    8.94    0.56
 -10  10  -1    9.54    0.59
  10  10   1   10.44    0.60
 -11 -10  -1   11.81    0.67
  11  10   1   12.09    0.71
 -11  10  -1   11.84    0.71
 -12 -10  -1    0.07    0.16
  12  10   1    0.06    0.21
 -12  10  -1    0.16    0.21
 -13 -10  -1    7.49    0.52
  13  10   1    7.24    0.54
 -13  10  -1    7.33    0.56
 -14 -10  -1   10.39    0.64
  14  10   1   10.11    0.67
 -14  10  -1    9.55    0.69
 -15 -10  -1    6.83    0.53
 -15  10  -1    6.27    0.59
  15  10   1    6.18    0.58
 -16 -10  -1   -0.08    0.22
 -16  10  -1    0.22    0.30
  16  10   1    0.23    0.31
  15  11  -1   57.51    2.68
 -15  11   1   53.49    2.70
  14  11  -1   46.18    2.13
 -14  11   1   41.04    2.15
 -13  11   1    9.18    0.66
  13  11  -1    7.78    0.56
  12  11  -1   33.01    1.65
 -12  11   1   34.18    1.69
 -11  11   1   96.44    4.45
  11  11  -1   95.68    4.43
 -10  11   1   95.98    4.33
  10  11  -1   90.92    4.31
  -9 -11   1   10.16    0.53
   9  11  -1    8.51    0.55
  -9  11   1    9.26    0.60
  -8 -11   1   14.06    0.72
   8  11  -1   13.93    0.75
  -8  11   1   14.18    0.78
  -7 -11   1  136.61    6.30
  -7  11   1  139.01    6.34
   7  11  -1  141.61    6.33
  -6 -11   1  156.18    7.32
  -6  11   1  173.21    7.37
   6  11  -1  156.59    7.35
  -5 -11   1  114.54    5.16
   5  11  -1  113.57    5.18
  -5  11   1  113.02    5.19
  -4 -11   1    1.34    0.15
   4  11  -1    0.93    0.16
  -4  11   1    0.91    0.18
  -3 -11   1  119.74    5.31
  -3  11   1  116.06    5.31
   3  11  -1  115.51    5.33
  -2 -11   1  254.20   11.14
   2  11  -1  264.11   11.16
  -2  11   1  249.60   11.14
  -2  11   1  220.07   11.15
  -1  11   1  151.82    7.24
  -1  11   1  161.62    7.24
   1  11  -1  166.17    7.24
   0  11   1    0.07    0.10
   0  11  -1    0.02    0.09
   0  11   1   -0.10    0.11
   0  11  -1   -0.27    0.09
   1  11   1   30.99    1.46
   1  11   1   30.18    1.46
  -1  11  -1   31.56    1.45
  -1  11  -1   30.55    1.44
   2  11   1  216.92   10.04
  -2  11  -1  209.52   10.02
  -2  11  -1  240.02   10.03
  -3 -11  -1  121.28    5.62
   3  11   1  132.98    5.64
  -3  11  -1  121.00    5.61
  -3  11  -1  119.45    5.60
  -4 -11  -1   24.71    1.18
   4  11   1   24.54    1.19
  -4  11  -1   24.41    1.15
  -4  11  -1   23.43    1.17
  -5 -11  -1   16.31    0.81
   5  11   1   16.17    0.83
  -5  11  -1   15.65    0.81
  -5  11  -1   15.34    0.77
  -6 -11  -1  109.83    5.15
  -6  11  -1  117.17    5.15
   6  11   1  111.57    5.16
  -7 -11  -1  120.67    5.64
  -7  11  -1  128.71    5.65
   7  11   1  121.69    5.65
  -8 -11  -1   84.70    4.04
   8  11   1   87.00    4.06
  -8  11  -1   92.22    4.05
  -9 -11  -1    0.59    0.17
   9  11   1    0.62    0.20
  -9  11  -1    0.84    0.21
 -10 -11  -1   37.54    1.76
 -10  11  -1   36.18    1.78
  10  11   1   36.42    1.79
 -11 -11  -1  106.01    4.87
  11  11   1  107.18    4.90
 -11  11  -1  104.94    4.88
 -12 -11  -1   52.83    2.57
  12  11   1   57.30    2.62
 -12  11  -1   53.73    2.60
 -13 -11  -1    4.74    0.42
  13  11   1    3.93    0.41
 -13  11  -1    5.29    0.51
 -14 -11  -1    8.22    0.56
  14  11   1    7.10    0.61
 -14  11  -1    7.30    0.61
 -15 -11  -1   28.70    1.47
  15  11   1   30.34    1.52
 -15  11  -1   27.50    1.51
 -16 -11  -1   38.98    2.04
 -15  12   1   -0.14    0.30
  15  12  -1    0.37    0.36
 -14  12   1   21.52    1.24
  14  12  -1   23.01    1.20
  13  12  -1   54.93    2.71
 -13  12   1   59.23    2.75
 -12  12   1   98.99    4.62
  12  12  -1   99.72    4.60
  11  12  -1   26.49    1.36
 -11  12   1   27.68    1.40
  10  12  -1    0.82    0.22
 -10  12   1    0.66    0.24
   9  12  -1   93.80    4.30
  -9  12   1   92.59    4.31
   8  12  -1  167.57    7.37
  -8  12   1  155.87    7.37
  -7  12   1   66.95    3.09
   7  12  -1   65.80    3.08
  -6  12   1   10.69    0.59
   6  12  -1    8.40    0.54
  -5  12   1   52.43    2.49
   5  12  -1   53.93    2.48
   4  12  -1  126.72    5.73
  -4  12   1  124.99    5.74
   3  12  -1   80.56    3.53
  -3  12   1   84.08    3.51
  -3  12   1   65.13    3.52
  -2 -12   1    7.15    0.41
  -2  12   1    5.73    0.43
   2  12  -1    6.80    0.41
  -2  12   1    6.91    0.40
  -1  12   1   68.90    3.11
   1  12  -1   64.00    3.10
  -1  12   1   69.48    3.10
   0  12  -1  160.25    7.12
   0  12   1  147.48    7.13
   0  12   1  161.74    7.13
   0  12  -1  159.67    7.13
   1  12   1   63.48    2.93
   1  12   1   64.57    2.93
  -1  12  -1   65.34    2.91
  -1  12  -1   60.21    2.90
  -2 -12  -1   48.97    2.43
  -2  12  -1   54.57    2.42
   2  12   1   53.85    2.44
  -2  12  -1   51.83    2.41
  -3 -12  -1   12.58    0.67
  -3  12  -1   12.18    0.63
  -3  12  -1   12.00    0.65
   3  12   1   12.87    0.67
  -4 -12  -1   91.10    4.39
   4  12   1   98.88    4.41
  -4  12  -1   95.37    4.37
  -4  12  -1   98.56    4.38
  -5 -12  -1  131.32    6.15
   5  12   1  135.38    6.17
  -5  12  -1  138.97    6.15
  -6 -12  -1   27.00    1.38
  -6  12  -1   30.29    1.39
   6  12   1   28.23    1.40
  -7 -12  -1    5.63    0.43
   7  12   1    6.55    0.45
  -7  12  -1    6.69    0.45
  -8 -12  -1   36.12    1.82
   8  12   1   40.92    1.86
  -8  12  -1   38.12    1.84
  -9 -12  -1   59.70    2.62
  -9  12  -1   51.10    2.62
   9  12   1   56.58    2.64
 -10 -12  -1   20.04    1.07
  10  12   1   21.15    1.11
 -10  12  -1   22.07    1.10
 -11 -12  -1    0.01    0.17
 -11  12  -1    0.31    0.23
  11  12   1    0.04    0.22
 -12 -12  -1   15.22    0.83
  12  12   1   15.18    0.87
 -12  12  -1   14.28    0.88
 -13 -12  -1   60.40    2.92
 -13  12  -1   64.13    2.97
  13  12   1   62.21    2.97
 -14 -12  -1   29.40    1.54
 -14  12  -1   31.36    1.60
  14  12   1   32.27    1.60
 -15 -12  -1    3.08    0.41
 -15  12  -1    1.88    0.37
 -14  13   1   11.63    0.81
  14  13  -1   10.69    0.94
  13  13  -1    3.69    0.38
 -13  13   1    2.65    0.39
 -12  13   1   -0.03    0.26
  12  13  -1    0.30    0.23
 -11  13   1   15.28    0.94
  11  13  -1   17.15    0.91
  10  13  -1    8.77    0.59
 -10  13   1    9.07    0.63
   9  13  -1    3.88    0.38
  -9  13   1    4.44    0.45
   8  13  -1    0.38    0.19
  -8  13   1    0.55    0.23
   7  13  -1    7.72    0.49
  -7  13   1    7.45    0.54
   6  13  -1   25.89    1.30
  -6  13   1   26.84    1.32
   5  13  -1   14.96    0.78
  -5  13   1   14.11    0.79
  -4  13   1    9.10    0.57
   4  13  -1   10.10    0.55
   3  13  -1    5.60    0.36
  -3  13   1    4.52    0.38
   2  13  -1   27.79    1.41
  -2  13   1   29.41    1.42
  -2  13   1   31.13    1.41
  -1  13   1   38.58    1.83
  -1  13   1   37.66    1.83
   1  13  -1   40.24    1.83
   0  13  -1    0.74    0.14
   0  13   1    0.40    0.14
   0  13   1    0.62    0.14
  -1  13  -1    0.29    0.12
   1  13   1    0.23    0.13
   1  13   1    0.14    0.13
  -2 -13  -1   18.57    1.00
   2  13   1   20.73    1.01
  -2  13  -1   20.98    0.98
  -3 -13  -1   24.95    1.27
   3  13   1   26.65    1.28
  -3  13  -1   26.30    1.24
  -4 -13  -1   12.63    0.70
   4  13   1   13.37    0.73
  -5 -13  -1    0.29    0.16
   5  13   1    0.52    0.19
  -6 -13  -1   10.67    0.62
  -6  13  -1   11.04    0.70
   6  13   1   11.00    0.64
  -7 -13  -1   14.41    0.78
  -7  13  -1   14.13    0.81
   7  13   1   14.92    0.81
  -8 -13  -1   25.18    1.31
   8  13   1   27.45    1.36
  -8  13  -1   27.70    1.34
  -9 -13  -1    1.60    0.23
  -9  13  -1    1.88    0.27
   9  13   1    1.77    0.28
 -10 -13  -1    4.65    0.39
 -10  13  -1    4.73    0.46
  10  13   1    4.17    0.41
 -11 -13  -1   15.90    0.90
 -11  13  -1   18.50    0.97
  11  13   1   16.38    0.96
 -12 -13  -1    9.85    0.68
  12  13   1    9.28    0.66
 -12  13  -1   10.11    0.72
 -13  13  -1    1.95    0.44
  13  13   1    1.52    0.32
 -13  14   1   -0.13    0.28
 -12  14   1   -0.11    0.26
  12  14  -1   -0.03    0.23
  11  14  -1    0.47    0.24
 -11  14   1   -0.01    0.25
  10  14  -1   -0.23    0.21
 -10  14   1   -0.05    0.25
   9  14  -1    0.06    0.19
  -9  14   1    0.18    0.24
  -8  14   1    0.09    0.23
   8  14  -1    0.05    0.19
  -7  14   1    1.11    0.24
   7  14  -1    1.20    0.22
   6  14  -1    0.56    0.19
  -6  14   1    0.38    0.21
  -5  14   1    1.82    0.25
   5  14  -1    1.66    0.23
  -4  14   1    0.64    0.19
   4  14  -1    0.42    0.16
  -3  14   1    0.56    0.18
   3  14  -1    0.61    0.16
   2  14  -1    2.78    0.29
  -2  14   1    2.65    0.26
   1  14  -1    3.29    0.30
  -1  14   1    3.19    0.29
  -1  14   1    3.41    0.31
   0  14   1    3.64    0.31
   0  14   1    3.78    0.32
   0  14  -1    3.27    0.29
  -1  14  -1   -0.07    0.11
   1  14   1    0.07    0.14
  -2 -14  -1    8.95    0.55
   2  14   1    9.44    0.56
  -2  14  -1    9.59    0.52
  -3 -14  -1   -0.11    0.15
   3  14   1    0.13    0.16
  -3  14  -1   -0.04    0.15
  -4 -14  -1    0.05    0.15
   4  14   1    0.27    0.18
  -5 -14  -1    0.87    0.19
   5  14   1    1.43    0.23
  -6 -14  -1    1.51    0.22
   6  14   1    1.84    0.26
  -7 -14  -1    0.63    0.18
   7  14   1    0.19    0.19
  -8 -14  -1    0.09    0.26
   8  14   1    0.01    0.21
   9  14   1   -0.07    0.21
  10  14   1    1.34    0.29
  11  14   1    1.03    0.29
  12  14   1    0.41    0.28
 -13  15   1    1.90    0.49
 -12  15   1    1.05    0.33
 -11  15   1    7.12    0.62
  11  15  -1    6.16    0.53
  10  15  -1    8.50    0.62
 -10  15   1    9.28    0.68
  -9  15   1    0.79    0.29
   9  15  -1    0.93    0.24
  -8  15   1    0.16    0.25
   8  15  -1    0.44    0.22
  -7  15   1   14.25    0.79
   7  15  -1   12.44    0.76
  -6  15   1    8.40    0.58
   6  15  -1    8.70    0.55
   5  15  -1   11.53    0.68
  -5  15   1   11.92    0.70
  -4  15   1    0.34    0.20
   4  15  -1    0.34    0.17
   3  15  -1    2.98    0.31
  -3  15   1    2.09    0.27
  -2  15   1   17.49    0.90
   2  15  -1   17.10    0.89
   1  15  -1   20.17    1.03
  -1  15   1   20.70    1.04
   0  15  -1    0.13    0.14
   0  15   1   -0.11    0.15
   0  15   1    0.19    0.15
  -1  15  -1    0.43    0.15
   1  15   1    0.05    0.15
  -2 -15  -1   16.76    0.89
  -2  15  -1   16.37    0.85
   2  15   1   15.65    0.87
   3  15   1    7.92    0.54
   4  15   1    2.98    0.32
   5  15   1    1.10    0.23
   6  15   1    6.41    0.49
   7  15   1    3.94    0.42
   8  15   1    9.99    0.66
   9  15   1    1.48    0.31
  10  15   1    0.66    0.28
  11  15   1    8.52    0.65
  10  16  -1    0.84    0.30
   9  16  -1   33.80    1.70
   8  16  -1   51.09    2.46
   7  16  -1   17.97    0.98
   6  16  -1    4.77    0.43
   5  16  -1   19.72    1.03
   4  16  -1   45.50    2.17
   3  16  -1   26.08    1.31
   2  16  -1    1.95    0.25
   1  16  -1   28.82    1.41
   0  16  -1   69.86    3.24
   1  16   1   23.83    1.20
  -1  16  -1   23.07    1.18
   2  16   1   20.19    1.07
   3  16   1    6.32    0.51
   4  16   1   41.15    2.00
   5  16   1   58.53    2.78
   6  16   1   14.99    0.86
   7  16   1    3.06    0.36
   8  16   1   19.30    1.08
   9  16   1   31.73    1.62
   8  17  -1    2.14    0.35
   7  17  -1   29.58    1.52
   6  17  -1   48.81    2.35
   5  17  -1   19.17    1.04
   4  17  -1    0.07    0.19
   3  17  -1   27.16    1.37
   2  17  -1   45.99    2.20
   1  17  -1   40.65    1.95
   0  17  -1    0.35    0.24
   2  17   1   49.85    2.39
   3  17   1   40.89    2.00
   4  17   1    5.99    0.50
   5  17   1    7.48    0.59
   6  17   1   42.17    2.07
   7  17   1   31.74    1.63
   8  17   1   23.04    1.26
   6  18  -1    0.16    0.24
   5  18  -1   -0.04    0.21
   4  18  -1    7.44    0.57
   3  18  -1    6.64    0.52
   2  18  -1    6.51    0.50
   3  18   1    0.08    0.22
   4  18   1    1.36    0.28
   5  18   1    7.55    0.60
   6  18   1    5.92    0.57
   4  19  -1    0.34    0.23
   3  19  -1    0.22    0.22
   4  19   1    0.42    0.37
 -19   0   2    7.23    0.64
 -18   0   2   28.25    1.48
 -17   0   2  102.78    4.77
 -16   0   2  110.30    5.10
 -15   0   2    3.69    0.36
 -14   0   2   29.94    1.48
 -13   0   2  199.57    9.06
 -12   0   2  188.03    8.90
  12   0  -2  204.45    8.87
 -11   0   2   74.81    3.48
  11   0  -2   76.28    3.44
 -10   0   2   17.12    0.84
  10   0  -2   16.44    0.80
   9   0  -2  239.65   10.96
  -9   0   2  247.56   11.00
  -8   0   2  355.99   16.36
   8   0  -2  370.50   16.33
  -7   0   2   95.81    4.45
   7   0  -2  100.30    4.43
   6   0  -2    4.72    0.25
  -6   0   2    5.08    0.29
  -5   0   2  130.17    5.95
   5   0  -2  133.27    5.93
  -4   0   2  572.56   26.87
   4   0  -2  619.11   26.83
   3   0  -2  231.67   11.22
  -3   0   2  267.71   11.28
   2   0  -2   64.11    2.84
  -2   0   2   61.41    2.84
  -1   0   2  344.95   15.28
  -1   0   2  333.60   15.32
   0   0   2  378.81   16.61
   0   0   2  356.59   16.56
   1   0   2  628.03   27.17
  -1   0  -2  575.77   27.10
  -2   0  -2   95.40    4.32
   2   0   2   96.23    4.33
  -3   0  -2    0.73    0.08
   3   0   2    1.09    0.11
   4   0   2  425.44   17.78
  -4   0  -2  361.73   17.68
  -5   0  -2  368.21   16.29
   5   0   2  355.92   16.29
   6   0   2  178.22    8.18
  -6   0  -2  183.80    8.17
  -7   0  -2    2.46    0.22
   7   0   2    3.09    0.22
   8   0   2   71.75    3.28
  -8   0  -2   71.26    3.27
  -9   0  -2  178.30    8.32
   9   0   2  189.54    8.33
  10   0   2  113.13    5.23
 -10   0  -2  116.24    5.23
 -11   0  -2    0.00    0.13
  11   0   2    0.33    0.16
 -12   0  -2   42.09    1.99
  12   0   2   42.06    1.99
 -13   0  -2  100.60    4.91
  13   0   2  113.27    4.91
 -14   0  -2   71.53    3.38
  14   0   2   73.64    3.38
 -15   0  -2    8.34    0.59
  15   0   2    9.16    0.58
 -16   0  -2   26.14    1.35
 -17   0  -2   51.48    2.49
 -18   0  -2   40.99    2.04
 -19  -1   2   45.26    2.21
 -19   1   2   44.21    2.23
 -18  -1   2   56.92    2.75
 -18   1   2   57.46    2.76
 -17  -1   2    3.76    0.39
 -17   1   2    3.87    0.40
 -16  -1   2    3.49    0.36
 -16   1   2    3.80    0.38
 -15  -1   2   47.32    2.32
 -15   1   2   50.13    2.34
 -14  -1   2  110.85    4.90
 -14   1   2  101.95    4.90
 -13  -1   2   47.90    2.32
 -13   1   2   50.05    2.33
  13   1  -2   49.82    2.28
 -12  -1   2    0.40    0.16
 -12   1   2    1.34    0.20
  12   1  -2    0.68    0.13
  11  -1  -2   60.55    2.87
 -11  -1   2   68.63    2.92
  11   1  -2   61.39    2.88
 -11   1   2   61.52    2.92
 -10  -1   2  166.52    7.55
  10  -1  -2  162.80    7.51
  10   1  -2  167.73    7.52
 -10   1   2  169.54    7.56
  -9  -1   2   70.93    3.18
   9  -1  -2   70.83    3.14
  -9   1   2   66.52    3.18
   9   1  -2   68.91    3.15
  -8  -1   2    6.06    0.34
   8  -1  -2    6.15    0.29
   8   1  -2    5.00    0.30
  -8   1   2    5.92    0.35
   7  -1  -2   80.31    3.50
  -7  -1   2   79.11    3.53
  -7   1   2   75.94    3.53
   7   1  -2   74.63    3.51
  -6  -1   2  187.18    8.67
   6  -1  -2  193.78    8.64
   6   1  -2  198.82    8.65
  -6   1   2  189.21    8.67
   5  -1  -2  330.32   14.53
  -5  -1   2  303.97   14.53
   5   1  -2  341.04   14.56
  -5   1   2  317.36   14.54
   4  -1  -2   50.59    2.24
  -4  -1   2   48.90    2.26
  -4   1   2   48.57    2.26
   4   1  -2   50.70    2.25
  -3  -1   2   23.26    1.09
   3  -1  -2   26.01    1.09
   3   1  -2   24.16    1.10
  -3   1   2   21.91    1.10
  -2  -1   2  250.71   10.47
  -2   1   2  224.74   10.44
   2   1  -2  221.03   10.44
  -1  -1   2  251.50   12.19
  -1   1   2  253.92   12.25
   1   1  -2  281.96   12.27
  -1   1   2  297.14   12.22
   0  -1   2  308.99   16.06
   0   1  -2  379.64   16.04
   0   1   2  348.04   16.08
   0   1   2  389.61   16.09
   1  -1   2   11.27    0.55
  -1  -1  -2   11.37    0.54
   1   1   2   11.71    0.54
  -1   1  -2   11.03    0.53
   2  -1   2  184.36    7.90
  -2  -1  -2  170.97    7.89
  -2   1  -2  184.58    7.89
   2   1   2  161.23    7.89
   3  -1   2  146.80    6.82
  -3  -1  -2  151.28    6.82
   3   1   2  158.04    6.82
  -3   1  -2  148.73    6.81
   4  -1   2  173.54    7.38
  -4  -1  -2  155.43    7.38
  -4   1  -2  154.28    7.37
   4   1   2  171.19    7.39
  -5  -1  -2    0.56    0.09
   5   1   2    0.72    0.10
  -5   1  -2    0.62    0.09
  -6  -1  -2   28.79    1.46
   6  -1   2   33.90    1.47
  -6   1  -2   32.02    1.46
   6   1   2   30.87    1.47
  -7  -1  -2  116.38    5.04
   7  -1   2  117.67    5.04
   7   1   2  100.97    5.03
  -7   1  -2  108.63    5.03
   8  -1   2  126.22    5.82
  -8  -1  -2  132.23    5.82
  -8   1  -2  122.73    5.82
   8   1   2  132.11    5.83
  -9  -1  -2   19.05    0.92
   9  -1   2   17.81    0.91
   9   1   2   18.65    0.92
  -9   1  -2   18.83    0.92
 -10  -1  -2   18.49    0.91
  10  -1   2   18.27    0.91
 -10   1  -2   17.57    0.91
  10   1   2   18.72    0.92
 -11  -1  -2   63.83    3.23
  11  -1   2   75.88    3.24
  11   1   2   68.95    3.24
 -11   1  -2   72.03    3.24
  12  -1   2   50.49    2.55
 -12  -1  -2   53.85    2.56
 -12   1  -2   56.99    2.56
  12   1   2   57.64    2.57
 -13  -1  -2    7.81    0.52
  13  -1   2    7.88    0.52
  13   1   2    8.25    0.51
 -13   1  -2    8.38    0.53
  14  -1   2    0.77    0.21
 -14  -1  -2    0.70    0.21
  14   1   2    0.82    0.22
 -14   1  -2    0.92    0.21
 -15  -1  -2   28.21    1.41
 -15   1  -2   27.58    1.41
  15   1   2   28.22    1.41
 -16  -1  -2   22.62    1.20
 -16   1  -2   22.86    1.21
 -17  -1  -2    4.88    0.51
 -17   1  -2    5.88    0.53
 -18  -1  -2    0.50    0.28
 -18   1  -2    0.61    0.29
 -19  -2   2    4.81    0.48
 -19   2   2    5.21    0.58
 -18  -2   2    1.03    0.28
 -18   2   2    1.47    0.33
 -17  -2   2    3.37    0.36
 -17   2   2    4.10    0.42
 -16  -2   2   10.10    0.66
 -16   2   2   10.98    0.70
 -15  -2   2   12.16    0.73
 -15   2   2   12.99    0.76
 -14  -2   2    4.24    0.39
  14   2  -2    4.61    0.36
 -14   2   2    4.68    0.42
 -13  -2   2    0.11    0.15
 -13   2   2    0.02    0.16
  13   2  -2    0.13    0.13
 -12  -2   2    8.52    0.48
  12   2  -2    7.11    0.43
 -12   2   2    7.68    0.50
 -11  -2   2   35.75    1.62
 -11   2   2   33.29    1.63
  11   2  -2   33.28    1.59
  10  -2  -2   34.55    1.50
 -10  -2   2   30.94    1.54
 -10   2   2   31.17    1.55
  10   2  -2   33.34    1.52
   9  -2  -2    7.76    0.37
  -9  -2   2    8.13    0.42
  -9   2   2    7.71    0.44
   9   2  -2    6.63    0.39
   8  -2  -2   13.83    0.63
  -8  -2   2   13.75    0.67
   8   2  -2   12.80    0.64
  -8   2   2   12.75    0.68
  -7  -2   2   65.38    3.03
   7  -2  -2   69.82    3.00
  -7   2   2   66.36    3.05
   7   2  -2   64.64    3.02
   6  -2  -2   74.61    3.17
  -6  -2   2   66.60    3.20
   6   2  -2   71.86    3.19
  -6   2   2   67.54    3.21
   5  -2  -2   20.26    0.86
  -5  -2   2   18.06    0.88
   5   2  -2   18.04    0.88
  -4  -2   2    0.66    0.09
  -4   2   2    0.72    0.10
   4   2  -2    0.88    0.09
  -3  -2   2   39.86    1.81
   3   2  -2   39.26    1.82
  -3   2   2   40.24    1.82
  -2  -2   2   60.06    2.65
  -2   2   2   58.77    2.67
  -2   2   2   55.41    2.66
   2   2  -2   61.11    2.67
  -1   2   2   32.69    1.54
  -1   2   2   32.62    1.53
   1   2  -2   35.83    1.55
   0   2  -2   19.60    0.82
   0   2   2   17.16    0.84
   0   2   2   17.67    0.84
   0   2  -2   16.58    0.84
   1  -2   2    4.89    0.27
  -1   2  -2    4.16    0.24
   1   2   2    4.82    0.27
   2  -2   2   41.86    1.94
  -2  -2  -2   40.16    1.93
  -2   2  -2   43.51    1.92
   2   2   2   44.00    1.94
   3  -2   2   65.09    3.06
   3   2   2   68.32    3.06
  -3   2  -2   68.13    3.05
  -4  -2  -2    6.76    0.35
   4  -2   2    6.56    0.35
   4   2   2    7.15    0.36
  -4   2  -2    6.42    0.34
  -5  -2  -2   12.25    0.60
   5  -2   2   12.63    0.60
   5   2   2   11.11    0.60
  -5   2  -2   12.23    0.59
  -6  -2  -2   17.88    0.83
   6  -2   2   16.44    0.83
  -6   2  -2   16.33    0.82
   6   2   2   17.81    0.83
   7  -2   2   14.25    0.71
  -7  -2  -2   14.50    0.71
   7   2   2   14.20    0.72
  -7   2  -2   14.16    0.70
  -8  -2  -2    0.38    0.11
   8  -2   2    0.40    0.11
   8   2   2    0.49    0.12
  -8   2  -2    0.32    0.11
  -9  -2  -2    0.28    0.11
   9  -2   2    0.26    0.11
   9   2   2    0.29    0.12
  -9   2  -2    0.49    0.12
 -10  -2  -2    2.51    0.25
  10  -2   2    2.52    0.25
 -10   2  -2    2.46    0.26
  10   2   2    2.81    0.26
 -11  -2  -2    7.23    0.46
  11  -2   2    7.73    0.46
  11   2   2    6.94    0.45
 -11   2  -2    7.45    0.46
 -12  -2  -2    4.68    0.38
  12  -2   2    5.11    0.37
  12   2   2    5.00    0.39
 -12   2  -2    5.01    0.39
  13  -2   2    0.67    0.18
 -13  -2  -2    0.16    0.17
  13   2   2    0.41    0.18
 -13   2  -2    0.45    0.18
 -14  -2  -2    1.88    0.26
  14   2   2    1.82    0.27
 -14   2  -2    2.00    0.27
 -15  -2  -2    3.69    0.36
 -15   2  -2    3.92    0.37
  15   2   2    4.69    0.43
 -16  -2  -2    4.45    0.46
  16   2   2    4.44    0.45
 -16   2  -2    4.88    0.48
 -17  -2  -2    0.00    0.23
 -17   2  -2   -0.21    0.24
 -18  -2  -2    1.52    0.32
 -18   2  -2    1.47    0.33
 -19  -3   2   10.37    0.74
 -18  -3   2   28.36    1.49
 -18   3   2   29.57    1.54
 -17  -3   2    0.10    0.21
 -17   3   2    0.35    0.26
 -16  -3   2    0.66    0.22
 -16   3   2    1.06    0.27
 -15  -3   2    8.34    0.55
 -15   3   2    8.24    0.59
 -14  -3   2   16.09    0.87
 -14   3   2   16.15    0.90
  14   3  -2   16.76    0.84
 -13  -3   2    4.01    0.36
  13   3  -2    4.90    0.34
 -13   3   2    4.02    0.40
 -12  -3   2    0.07    0.13
  12   3  -2    0.18    0.12
 -12   3   2   -0.01    0.16
 -11  -3   2    3.81    0.31
  11   3  -2    4.29    0.28
 -11   3   2    3.80    0.34
 -10  -3   2   21.78    1.04
  10   3  -2   22.01    1.02
 -10   3   2   20.02    1.05
  -9  -3   2    5.29    0.33
   9  -3  -2    5.98    0.28
  -9   3   2    4.87    0.35
   9   3  -2    5.32    0.31
   8  -3  -2    3.59    0.19
  -8  -3   2    3.82    0.25
   8   3  -2    3.46    0.22
  -8   3   2    3.96    0.28
  -7  -3   2    8.03    0.42
  -7   3   2    7.95    0.44
   7   3  -2    7.97    0.41
  -6  -3   2   13.07    0.65
  -6   3   2   13.30    0.67
   6   3  -2   13.97    0.65
  -5  -3   2   60.62    2.77
   5   3  -2   60.37    2.77
  -5   3   2   61.88    2.78
   4   3  -2    2.02    0.14
  -4   3   2    2.10    0.17
  -3  -3   2   13.76    0.65
  -3   3   2   14.29    0.68
   3   3  -2   14.61    0.67
  -2   3   2    1.98    0.15
  -2   3   2    1.92    0.11
   2   3  -2    2.06    0.14
  -1   3   2   12.69    0.63
   1   3  -2   15.11    0.65
  -1   3   2   13.06    0.64
   0   3  -2   20.09    0.96
   0   3   2   19.44    0.95
   0   3  -2   21.85    0.93
   1   3   2   16.20    0.79
  -1   3  -2   17.74    0.80
  -1   3  -2   16.58    0.77
  -2  -3  -2    9.66    0.50
   2  -3   2   10.02    0.50
  -2   3  -2   10.06    0.47
   2   3   2   10.50    0.50
   3  -3   2    3.46    0.21
  -3  -3  -2    3.18    0.21
  -3   3  -2    3.52    0.19
   3   3   2    3.82    0.22
  -4  -3  -2   33.72    1.54
   4  -3   2   33.91    1.54
   4   3   2   31.86    1.54
  -4   3  -2   33.47    1.53
   5  -3   2    4.91    0.31
  -5  -3  -2    5.76    0.32
   5   3   2    5.35    0.32
  -5   3  -2    5.60    0.30
   6  -3   2   28.36    1.32
  -6  -3  -2   27.54    1.32
   6   3   2   27.43    1.32
  -6   3  -2   28.96    1.31
   7  -3   2   33.81    1.48
  -7  -3  -2   32.66    1.49
  -7   3  -2   29.97    1.48
   7   3   2   30.07    1.49
  -8  -3  -2   22.00    1.08
   8  -3   2   22.36    1.08
  -8   3  -2   21.72    1.08
   8   3   2   24.04    1.10
   9  -3   2    0.35    0.12
  -9  -3  -2    0.33    0.12
  -9   3  -2    0.41    0.13
   9   3   2    0.50    0.13
 -10  -3  -2   26.98    1.33
  10  -3   2   27.15    1.32
 -10   3  -2   29.34    1.34
  10   3   2   27.21    1.34
 -11  -3  -2   24.75    1.27
  11  -3   2   26.80    1.26
 -11   3  -2   25.84    1.27
  11   3   2   26.85    1.29
  12  -3   2    9.04    0.54
 -12  -3  -2    8.98    0.55
 -12   3  -2    9.99    0.57
  12   3   2    9.08    0.56
 -13  -3  -2    0.05    0.16
  13   3   2    0.15    0.18
 -13   3  -2    0.13    0.18
 -14  -3  -2    0.41    0.19
  14   3   2    0.16    0.20
 -14   3  -2    0.07    0.19
 -15  -3  -2   22.47    1.16
  15   3   2   22.49    1.17
 -15   3  -2   21.88    1.18
 -16  -3  -2   15.13    0.87
 -16   3  -2   14.67    0.88
  16   3   2   15.05    0.88
 -17  -3  -2    1.15    0.28
 -17   3  -2    1.06    0.29
  17   3   2    0.57    0.29
 -18   3  -2    2.92    0.40
 -19  -4   2    5.85    0.57
 -18  -4   2    7.56    0.59
 -18   4   2    7.49    0.69
 -17  -4   2   36.22    1.80
 -17   4   2   36.70    1.84
 -16  -4   2   43.58    2.16
 -16   4   2   46.40    2.21
 -15  -4   2    3.76    0.38
  15   4  -2    3.92    0.35
 -15   4   2    3.63    0.38
 -14  -4   2    4.25    0.37
 -14   4   2    4.28    0.40
  14   4  -2    4.34    0.34
 -13  -4   2   72.96    3.39
  13   4  -2   73.51    3.37
 -13   4   2   73.36    3.42
 -12  -4   2  105.70    4.66
 -12   4   2   99.06    4.67
  12   4  -2  100.18    4.63
 -11  -4   2   56.09    2.63
  11   4  -2   56.73    2.62
 -11   4   2   57.40    2.65
 -10  -4   2    1.82    0.18
 -10   4   2    1.54    0.20
  10   4  -2    2.04    0.19
  -9  -4   2   94.91    4.35
  -9   4   2   96.98    4.37
   9   4  -2   94.45    4.33
  -8  -4   2  160.01    7.17
   8   4  -2  160.99    7.16
  -8   4   2  154.22    7.18
  -7  -4   2   50.26    2.28
   7   4  -2   50.42    2.28
  -7   4   2   48.41    2.30
  -6  -4   2   15.83    0.73
  -6   4   2   14.33    0.75
   6   4  -2   15.23    0.73
  -5  -4   2   16.75    0.80
  -5   4   2   18.02    0.84
   5   4  -2   16.75    0.81
  -4  -4   2  248.46   10.98
  -4   4   2  229.55   10.94
   4   4  -2  250.12   10.93
  -3  -4   2  151.73    6.10
  -3   4   2  126.43    6.08
  -3   4   2  139.70    6.11
   3   4  -2  123.21    6.10
  -2   4   2   91.85    4.19
   2   4  -2   97.09    4.18
  -2   4   2   88.15    4.16
  -1   4   2  110.91    4.86
   1   4  -2  104.63    4.87
   0   4  -2  211.93    8.48
   0   4  -2  160.12    8.51
   0   4   2  191.10    8.50
   0   4   2  191.54    8.51
  -1   4  -2  387.09   17.91
   1   4   2  375.21   17.91
  -1   4  -2  429.19   17.89
  -2  -4  -2   81.08    3.63
   2   4   2   79.84    3.63
  -2   4  -2   79.86    3.61
  -2   4  -2   78.77    3.63
  -3  -4  -2    1.12    0.12
  -3   4  -2    1.21    0.11
  -4  -4  -2  169.75    7.19
   4  -4   2  150.48    7.18
   4   4   2  164.49    7.19
  -4   4  -2  151.56    7.17
   5  -4   2  185.36    8.55
  -5  -4  -2  185.65    8.56
   5   4   2  182.86    8.56
  -5   4  -2  204.23    8.55
   6  -4   2  133.88    6.11
  -6  -4  -2  135.11    6.12
  -6   4  -2  129.51    6.11
   6   4   2  141.82    6.13
   7  -4   2    1.60    0.18
  -7  -4  -2    1.74    0.17
   7   4   2    1.82    0.20
  -8  -4  -2   16.13    0.78
   8  -4   2   15.09    0.76
   8   4   2   15.10    0.78
  -8   4  -2   15.29    0.77
   9  -4   2   95.56    4.36
  -9  -4  -2   96.36    4.37
  -9   4  -2   93.95    4.36
   9   4   2   96.40    4.38
 -10  -4  -2   89.56    4.03
  10  -4   2   84.67    4.01
 -10   4  -2   89.11    4.02
  10   4   2   87.67    4.03
 -11  -4  -2    3.16    0.30
  11  -4   2    3.39    0.28
  11   4   2    3.08    0.31
 -11   4  -2    2.49    0.26
 -12  -4  -2   15.68    0.82
  12  -4   2   14.79    0.81
 -12   4  -2   16.11    0.83
  12   4   2   14.75    0.82
 -13  -4  -2   60.74    2.81
 -13   4  -2   61.24    2.82
  13   4   2   57.89    2.81
 -14  -4  -2   51.19    2.42
 -14   4  -2   51.34    2.43
  14   4   2   50.49    2.43
 -15  -4  -2    9.00    0.60
 -15   4  -2    8.70    0.61
  15   4   2    8.41    0.61
 -16  -4  -2   11.02    0.72
  16   4   2   11.46    0.73
 -16   4  -2   11.84    0.74
 -17  -4  -2   22.19    1.21
  17   4   2   23.41    1.24
 -17   4  -2   22.31    1.23
 -19  -5   2   51.30    2.55
 -18  -5   2   40.77    2.00
 -18   5   2   40.02    2.05
 -17  -5   2    0.56    0.23
 -17   5   2    0.59    0.31
 -16  -5   2   20.05    1.03
 -16   5   2   20.38    1.10
  16   5  -2   17.94    1.02
 -15  -5   2   69.61    3.56
 -15   5   2   85.74    3.63
  15   5  -2   76.02    3.56
 -14  -5   2  103.19    4.95
  14   5  -2  107.76    4.94
 -14   5   2  112.93    4.99
 -13  -5   2   19.47    1.03
  13   5  -2   19.19    1.02
 -13   5   2   23.46    1.10
 -12  -5   2   22.30    1.13
 -12   5   2   22.92    1.17
  12   5  -2   23.83    1.13
 -11  -5   2  125.54    5.51
  11   5  -2  120.15    5.50
 -11   5   2  117.09    5.53
 -10  -5   2  176.77    7.82
  10   5  -2  178.24    7.82
 -10   5   2  163.07    7.84
  -9  -5   2   35.84    1.66
   9   5  -2   35.88    1.66
  -9   5   2   35.17    1.69
  -8  -5   2    5.93    0.34
   8   5  -2    5.91    0.34
  -8   5   2    6.01    0.38
  -7  -5   2  210.01    9.52
  -7   5   2  214.15    9.54
   7   5  -2  209.15    9.52
  -6  -5   2  377.32   16.95
  -6   5   2  391.18   16.88
   6   5  -2  355.74   16.86
  -5  -5   2  252.63   10.17
  -5   5   2  197.07   10.13
   5   5  -2  224.79   10.12
  -4   5   2    0.68    0.12
   4   5  -2    0.40    0.08
  -3  -5   2  188.15    8.77
   3   5  -2  190.89    8.80
  -3   5   2  200.19    8.77
  -3   5   2  201.36    8.81
  -2  -5   2  465.33   18.92
   2   5  -2  419.37   19.02
  -2   5   2  376.90   18.92
  -1   5   2  310.60   13.97
  -1   5   2  329.73   14.04
   1   5  -2  291.47   13.97
   0   5  -2   96.06    4.83
   0   5   2  108.32    4.83
   0   5  -2  115.70    4.81
   1   5   2   60.44    3.06
  -1   5  -2   64.18    3.04
   1   5   2   74.41    3.06
  -1   5  -2   70.17    3.07
   2   5   2  391.90   19.05
  -2   5  -2  461.64   19.01
  -2   5  -2  410.91   18.96
  -3  -5  -2  233.04   10.53
  -3   5  -2  239.40   10.51
  -3   5  -2  225.80   10.53
   3   5   2  235.65   10.53
  -4  -5  -2   42.17    2.04
  -4   5  -2   44.53    2.03
   4   5   2   47.60    2.04
  -4   5  -2   42.13    2.02
   5   5   2   49.38    2.24
  -5   5  -2   47.44    2.22
  -6  -5  -2  157.65    6.99
   6  -5   2  154.58    6.98
   6   5   2  154.35    6.99
  -6   5  -2  150.72    6.97
  -7  -5  -2  191.94    8.41
   7  -5   2  186.66    8.40
   7   5   2  186.88    8.42
  -7   5  -2  178.08    8.40
   8  -5   2   93.04    4.62
  -8  -5  -2  106.38    4.64
  -8   5  -2  104.29    4.63
   8   5   2  103.33    4.65
  -9  -5  -2    0.35    0.13
   9  -5   2    0.47    0.12
  -9   5  -2    0.79    0.15
   9   5   2    0.62    0.16
 -10  -5  -2   69.47    3.47
  10  -5   2   77.75    3.46
 -10   5  -2   76.59    3.47
  10   5   2   77.80    3.49
 -11  -5  -2  134.72    6.18
  11  -5   2  141.78    6.16
 -11   5  -2  132.89    6.17
  11   5   2  132.51    6.19
 -12  -5  -2   58.97    2.84
  12   5   2   61.19    2.86
 -12   5  -2   62.83    2.85
 -13  -5  -2    1.27    0.22
 -13   5  -2    1.71    0.25
  13   5   2    1.36    0.25
 -14  -5  -2    7.11    0.52
  14   5   2    7.77    0.54
 -14   5  -2    6.88    0.54
 -15  -5  -2   65.52    3.03
  15   5   2   63.50    3.04
 -15   5  -2   63.93    3.04
 -16  -5  -2   37.32    1.78
  16   5   2   34.35    1.79
 -16   5  -2   35.86    1.79
 -17  -5  -2    2.95    0.37
  17   5   2    3.13    0.38
 -17   5  -2    3.57    0.40
  18   5   2    6.49    0.62
 -18  -6   2    1.70    0.30
 -18   6   2    1.85    0.48
 -17  -6   2   39.86    1.94
 -17   6   2   39.32    2.00
 -16  -6   2   31.56    1.55
 -16   6   2   30.43    1.61
  16   6  -2   31.32    1.54
 -15  -6   2    9.30    0.58
  15   6  -2    8.78    0.57
 -15   6   2    9.20    0.67
 -14  -6   2    2.98    0.29
  14   6  -2    3.38    0.33
 -14   6   2    3.13    0.36
 -13  -6   2   26.37    1.35
 -13   6   2   27.75    1.41
  13   6  -2   29.00    1.35
 -12  -6   2   41.53    1.97
 -12   6   2   41.48    2.01
  12   6  -2   42.15    1.97
 -11  -6   2   57.67    2.60
  11   6  -2   56.30    2.60
 -11   6   2   54.21    2.63
 -10  -6   2    5.97    0.36
 -10   6   2    6.39    0.44
  10   6  -2    5.70    0.36
  -9  -6   2   15.22    0.72
   9   6  -2   13.67    0.72
  -9   6   2   13.93    0.75
  -8  -6   2  105.86    4.74
   8   6  -2  106.12    4.74
  -8   6   2  100.94    4.76
  -7  -6   2   96.56    4.59
  -7   6   2  109.66    4.63
   7   6  -2   97.89    4.60
  -6  -6   2   12.20    0.57
  -6   6   2   10.79    0.61
  -5  -6   2   20.59    0.97
   5   6  -2   19.38    0.98
  -5   6   2   22.56    1.01
  -4  -6   2   66.87    3.26
   4   6  -2   71.10    3.28
  -4   6   2   76.79    3.25
  -4   6   2   73.66    3.30
  -3  -6   2   97.75    4.38
  -3   6   2   93.37    4.41
   3   6  -2   99.83    4.40
  -3   6   2   97.58    4.38
  -2  -6   2    8.71    0.41
  -2   6   2    8.42    0.42
   1   6  -2   43.83    1.84
  -1   6   2   41.14    1.83
  -1   6   2   34.76    1.84
   0   6   2   51.89    2.58
   0   6   2   56.79    2.57
   0   6  -2   55.41    2.58
   0   6  -2   61.43    2.55
  -1   6  -2   62.42    3.00
   1   6   2   58.58    2.99
   1   6   2   72.91    3.00
  -1   6  -2   69.08    2.97
  -2   6  -2   10.20    0.47
   2   6   2    9.72    0.50
  -2   6  -2    9.25    0.50
  -3  -6  -2    0.75    0.12
  -3   6  -2    0.99    0.13
   3   6   2    1.01    0.13
  -3   6  -2    1.04    0.10
  -4  -6  -2   44.20    2.09
   4   6   2   45.81    2.09
  -4   6  -2   46.83    2.08
  -4   6  -2   43.52    2.06
  -5  -6  -2  112.16    5.32
  -5   6  -2  123.75    5.30
  -5   6  -2  110.90    5.31
   5   6   2  121.90    5.33
  -6  -6  -2   23.84    1.12
  -6   6  -2   23.10    1.10
   6   6   2   22.21    1.12
  -6   6  -2   23.19    1.09
  -7  -6  -2    0.03    0.11
  -7   6  -2    0.20    0.10
   7   6   2    0.12    0.10
  -8  -6  -2   59.70    2.65
  -8   6  -2   53.25    2.64
   8   6   2   58.96    2.66
  -9  -6  -2   12.59    0.70
   9  -6   2   13.69    0.68
  -9   6  -2   14.41    0.70
   9   6   2   12.74    0.71
 -10  -6  -2    8.24    0.50
  10  -6   2    8.18    0.47
  10   6   2    8.34    0.51
 -10   6  -2    7.98    0.50
 -11  -6  -2    0.19    0.15
 -11   6  -2    0.13    0.16
  11   6   2    0.32    0.18
 -12  -6  -2    5.62    0.42
 -12   6  -2    5.22    0.42
  12   6   2    5.37    0.44
 -13  -6  -2   16.88    0.89
 -13   6  -2   17.65    0.91
  13   6   2   15.44    0.90
 -14  -6  -2   17.60    0.92
  14   6   2   16.00    0.93
 -14   6  -2   16.93    0.93
 -15  -6  -2    0.97    0.24
 -15   6  -2    0.86    0.25
  15   6   2    0.48    0.26
 -16  -6  -2    0.54    0.24
 -16   6  -2   -0.02    0.25
  16   6   2    0.10    0.24
 -17  -6  -2   10.66    0.72
 -17   6  -2   10.97    0.75
  17   6   2    9.99    0.74
  18   6   2   15.23    0.96
 -18  -7   2    2.45    0.34
 -17  -7   2    9.48    0.64
  17   7  -2    9.49    0.66
 -17   7   2   10.31    0.76
 -16  -7   2    4.54    0.42
 -16   7   2    3.62    0.44
  16   7  -2    4.84    0.43
 -15  -7   2    1.09    0.22
 -15   7   2    0.60    0.28
  15   7  -2    0.90    0.24
 -14  -7   2    3.23    0.30
 -14   7   2    2.28    0.33
  14   7  -2    2.51    0.28
 -13  -7   2   15.02    0.74
  13   7  -2   12.48    0.73
 -13   7   2   13.73    0.81
 -12  -7   2    5.90    0.38
  12   7  -2    5.09    0.38
 -12   7   2    5.30    0.47
 -11  -7   2    0.48    0.13
 -11   7   2    0.46    0.20
  11   7  -2    0.44    0.14
 -10  -7   2    1.62    0.17
 -10   7   2    2.02    0.25
  10   7  -2    1.32    0.18
  -9  -7   2   16.78    0.83
  -9   7   2   17.66    0.89
   9   7  -2   16.57    0.84
  -8  -7   2   12.82    0.66
   8   7  -2   13.36    0.67
  -8   7   2   13.59    0.71
  -7  -7   2   13.16    0.62
   7   7  -2   11.76    0.63
  -7   7   2   12.55    0.67
  -6  -7   2    0.77    0.10
   6   7  -2    0.51    0.10
  -6   7   2    0.69    0.15
  -5  -7   2    5.42    0.27
   5   7  -2    4.41    0.29
  -5   7   2    5.09    0.33
  -4  -7   2   83.65    3.80
  -4   7   2   87.62    3.84
   4   7  -2   80.12    3.82
  -4   7   2   84.88    3.80
  -3  -7   2   56.82    2.54
  -3   7   2   55.45    2.58
  -3   7   2   56.02    2.54
   3   7  -2   55.66    2.56
  -2  -7   2    0.27    0.06
  -2   7   2    0.48    0.08
   2   7  -2    0.22    0.08
  -2   7   2    0.24    0.11
  -1   7   2   72.92    3.49
   1   7  -2   80.71    3.50
   0   7   2   55.86    2.63
   0   7   2   51.04    2.63
   0   7  -2   64.29    2.61
   0   7  -2   58.70    2.64
   1   7   2   23.53    1.08
  -1   7  -2   23.37    1.05
   1   7   2   23.71    1.08
  -1   7  -2   19.93    1.07
   2   7   2    9.20    0.48
  -2   7  -2    9.68    0.48
  -2   7  -2    8.32    0.45
  -3  -7  -2    6.19    0.35
  -3   7  -2    6.20    0.32
   3   7   2    5.66    0.35
  -3   7  -2    5.18    0.33
  -4  -7  -2    8.03    0.44
  -4   7  -2    7.89    0.41
  -4   7  -2    7.75    0.43
   4   7   2    8.27    0.45
  -5  -7  -2   56.15    2.68
   5   7   2   57.74    2.69
  -5   7  -2   59.68    2.67
  -5   7  -2   58.73    2.66
  -6  -7  -2   45.85    2.38
  -6   7  -2   53.25    2.38
  -6   7  -2   51.97    2.37
   6   7   2   54.81    2.40
  -7  -7  -2    3.63    0.30
  -7   7  -2    3.83    0.28
   7   7   2    3.62    0.29
  -7   7  -2    3.92    0.28
  -8  -7  -2    2.76    0.27
  -8   7  -2    2.74    0.25
   8   7   2    2.71    0.26
  -8   7  -2    3.02    0.26
  -9  -7  -2   47.66    2.07
   9   7   2   42.01    2.07
  -9   7  -2   40.61    2.04
  -9   7  -2   45.20    2.05
 -10  -7  -2   51.49    2.41
 -10   7  -2   53.06    2.40
  10   7   2   49.50    2.42
 -11  -7  -2    8.88    0.53
 -11   7  -2    8.34    0.54
  11   7   2    8.64    0.54
 -12  -7  -2    0.33    0.18
  12   7   2    0.79    0.21
 -12   7  -2    0.40    0.19
 -13  -7  -2   15.58    0.87
 -13   7  -2   16.80    0.89
  13   7   2   15.73    0.89
 -14  -7  -2    4.65    0.42
 -14   7  -2    3.96    0.38
  14   7   2    4.55    0.46
 -15  -7  -2   21.31    1.16
 -15   7  -2   22.68    1.19
  15   7   2   22.20    1.18
 -16  -7  -2    3.20    0.36
  16   7   2    3.20    0.41
 -16   7  -2    3.96    0.41
 -17  -7  -2    0.73    0.30
 -17   7  -2    0.61    0.30
  17   7   2    0.58    0.29
 -17   8   2    6.80    0.69
  17   8  -2    6.45    0.54
 -16   8   2    4.04    0.45
  16   8  -2    3.55    0.38
 -15  -8   2    0.61    0.20
 -15   8   2    0.45    0.29
  15   8  -2    0.51    0.22
 -14  -8   2    6.68    0.44
 -14   8   2    5.25    0.54
  14   8  -2    5.86    0.46
 -13  -8   2   25.84    1.32
 -13   8   2   26.05    1.38
  13   8  -2   28.81    1.34
 -12  -8   2   25.45    1.27
 -12   8   2   26.36    1.34
  12   8  -2   26.99    1.30
 -11  -8   2    2.70    0.26
 -11   8   2    2.53    0.30
  11   8  -2    2.74    0.27
 -10  -8   2   14.66    0.76
 -10   8   2   15.26    0.83
  10   8  -2   15.47    0.78
  -9  -8   2   54.95    2.57
   9   8  -2   53.34    2.58
  -9   8   2   59.55    2.62
  -8  -8   2   44.63    2.03
  -8   8   2   43.65    2.07
   8   8  -2   43.24    2.04
  -7  -8   2    0.82    0.11
   7   8  -2    0.86    0.14
  -7   8   2    0.95    0.18
  -6  -8   2    3.47    0.21
  -6   8   2    3.07    0.29
   6   8  -2    3.36    0.24
  -5  -8   2   28.39    1.30
   5   8  -2   28.69    1.33
  -5   8   2   27.48    1.35
  -4  -8   2   79.30    3.33
   4   8  -2   71.56    3.35
  -4   8   2   72.30    3.33
  -4   8   2   70.37    3.37
  -3  -8   2   21.32    0.91
   3   8  -2   21.16    0.94
  -3   8   2   19.61    0.96
  -3   8   2   16.59    0.92
  -2  -8   2    1.15    0.12
  -2   8   2    0.95    0.14
  -2   8   2    0.85    0.11
   2   8  -2    1.32    0.14
   1   8  -2   90.95    4.10
  -1   8   2   87.83    4.10
  -1   8   2   91.75    4.11
   0   8  -2  114.81    5.10
   0   8   2  113.86    5.14
   0   8   2  106.32    5.13
   0   8  -2  117.62    5.13
   1   8   2   92.36    4.20
   1   8   2   92.12    4.20
  -1   8  -2   89.21    4.20
  -1   8  -2   95.65    4.17
   2   8   2    0.47    0.11
  -2   8  -2    0.34    0.10
  -2   8  -2    0.41    0.08
  -3  -8  -2   31.87    1.55
  -3   8  -2   30.71    1.53
   3   8   2   32.47    1.55
  -3   8  -2   36.63    1.53
  -4  -8  -2   99.71    4.71
  -4   8  -2  106.04    4.69
   4   8   2  102.73    4.71
  -4   8  -2  105.01    4.70
  -5  -8  -2   47.31    2.38
   5   8   2   53.51    2.39
  -5   8  -2   51.22    2.36
  -5   8  -2   53.05    2.36
  -6  -8  -2   11.41    0.63
   6   8   2   11.84    0.64
  -6   8  -2   12.79    0.61
  -6   8  -2   11.64    0.61
  -7  -8  -2    7.03    0.44
   7   8   2    7.12    0.44
  -7   8  -2    6.95    0.41
  -7   8  -2    7.06    0.41
  -8  -8  -2   19.68    0.97
  -8   8  -2   18.26    0.95
   8   8   2   19.23    0.98
  -8   8  -2   19.74    0.95
  -9  -8  -2   42.35    2.05
  -9   8  -2   42.09    2.04
   9   8   2   46.02    2.07
 -10  -8  -2   20.62    1.03
  10   8   2   19.84    1.04
 -10   8  -2   20.38    1.03
 -11  -8  -2    1.24    0.21
 -11   8  -2    1.50    0.22
  11   8   2    1.51    0.23
 -12  -8  -2   21.40    1.18
  12   8   2   24.06    1.21
 -12   8  -2   24.71    1.19
 -13  -8  -2   37.59    1.85
  13   8   2   37.75    1.87
 -13   8  -2   39.35    1.86
 -14  -8  -2   13.23    0.84
 -14   8  -2   16.28    0.88
  14   8   2   15.93    0.89
 -15  -8  -2    0.10    0.21
  15   8   2    0.46    0.26
 -15   8  -2   -0.05    0.24
 -16  -8  -2   13.24    0.80
  16   8   2   12.15    0.84
 -16   8  -2   13.78    0.85
 -17   8  -2   11.85    1.08
  17   8   2   11.72    1.03
  17   9  -2    2.28    0.35
 -16   9   2    2.03    0.39
  16   9  -2    2.04    0.32
  15   9  -2   18.06    0.97
 -15   9   2   17.17    1.04
  14   9  -2   34.22    1.67
 -14   9   2   33.59    1.72
 -13   9   2    9.24    0.69
  13   9  -2   10.51    0.61
 -12  -9   2    3.84    0.33
 -12   9   2    3.26    0.37
  12   9  -2    4.05    0.35
 -11  -9   2   18.78    0.95
  11   9  -2   18.04    0.96
 -11   9   2   20.38    1.03
 -10  -9   2   41.91    2.04
 -10   9   2   44.38    2.10
  10   9  -2   45.31    2.07
  -9  -9   2   15.82    0.78
   9   9  -2   15.46    0.80
  -9   9   2   15.45    0.85
  -8  -9   2    0.24    0.10
   8   9  -2    0.24    0.13
  -8   9   2    0.28    0.17
  -7  -9   2   47.22    2.13
   7   9  -2   44.67    2.16
  -7   9   2   47.22    2.19
  -6  -9   2  132.32    6.16
  -6   9   2  142.17    6.21
   6   9  -2  134.81    6.19
  -5  -9   2   58.50    2.67
   5   9  -2   59.36    2.70
  -5   9   2   58.13    2.72
  -4  -9   2    2.09    0.16
   4   9  -2    1.92    0.20
  -4   9   2    2.24    0.16
  -4   9   2    2.16    0.21
  -3  -9   2   54.73    2.45
   3   9  -2   55.74    2.48
  -3   9   2   51.00    2.49
  -2  -9   2  130.48    5.55
  -2   9   2  130.07    5.59
   2   9  -2  108.58    5.57
   1   9  -2   87.20    3.75
  -1   9   2   86.47    3.76
  -1   9   2   72.99    3.74
   0   9   2   23.83    1.23
   0   9  -2   27.86    1.20
   0   9  -2   25.91    1.22
   1   9   2   21.75    1.13
  -1   9  -2   24.05    1.12
  -1   9  -2   25.37    1.10
   1   9   2   23.03    1.13
   2   9   2  108.10    5.20
  -2   9  -2  122.27    5.17
  -2   9  -2  112.38    5.19
  -3  -9  -2   76.58    3.81
  -3   9  -2   81.17    3.80
  -3   9  -2   89.52    3.79
   3   9   2   85.80    3.82
  -4  -9  -2   15.36    0.81
  -4   9  -2   17.32    0.79
  -4   9  -2   16.11    0.79
   4   9   2   15.54    0.82
  -5  -9  -2   18.97    1.00
  -5   9  -2   20.36    0.98
   5   9   2   20.23    1.01
  -5   9  -2   21.44    0.98
  -6  -9  -2   75.84    3.46
   6   9   2   73.32    3.46
  -6   9  -2   77.86    3.44
  -6   9  -2   73.28    3.43
  -7  -9  -2   92.46    4.23
  -7   9  -2   94.69    4.21
   7   9   2   95.21    4.24
  -7   9  -2   86.59    4.20
  -8  -9  -2   38.07    1.82
  -8   9  -2   38.24    1.81
   8   9   2   39.53    1.84
  -8   9  -2   37.43    1.83
  -9  -9  -2    3.34    0.32
   9   9   2    3.10    0.33
  -9   9  -2    2.62    0.27
 -10  -9  -2   38.73    1.89
 -10   9  -2   36.89    1.89
  10   9   2   43.74    1.93
 -11  -9  -2   69.06    3.00
 -11   9  -2   62.38    2.99
  11   9   2   60.84    3.01
 -12  -9  -2   32.04    1.58
  12   9   2   33.45    1.62
 -12   9  -2   31.27    1.58
 -13  -9  -2    1.39    0.24
  13   9   2    1.25    0.26
 -13   9  -2    0.95    0.25
 -14  -9  -2    4.73    0.45
 -14   9  -2    4.57    0.43
  14   9   2    4.59    0.47
 -15  -9  -2   37.05    1.85
  15   9   2   37.25    1.89
 -15   9  -2   38.01    1.87
 -16  -9  -2   26.08    1.34
  16   9   2   24.20    1.36
 -16   9  -2   26.09    1.37
  17  10  -2   27.98    1.69
  16  10  -2   12.43    0.78
 -16  10   2   12.63    0.89
 -15  10   2   -0.19    0.29
  15  10  -2    0.33    0.22
  14  10  -2   17.71    0.90
 -14  10   2   14.40    0.97
  13  10  -2   47.68    2.28
 -13  10   2   47.62    2.32
  12  10  -2   26.77    1.31
 -12  10   2   24.80    1.34
  11  10  -2   16.70    0.89
 -11  10   2   17.07    0.94
 -10  10   2    7.65    0.53
  10  10  -2    6.93    0.46
   9  10  -2   54.39    2.40
  -9  10   2   47.76    2.42
  -8  10   2   97.32    4.41
   8  10  -2   94.18    4.38
   7  10  -2   28.75    1.39
  -7  10   2   29.33    1.42
   6  10  -2    6.63    0.41
  -6  10   2    6.67    0.45
   5  10  -2   66.83    3.23
  -5  10   2   74.09    3.26
  -4 -10   2   89.51    3.97
  -4  10   2   88.52    3.99
   4  10  -2   83.14    3.97
  -3 -10   2   66.97    2.88
  -3  10   2   61.53    2.91
   3  10  -2   60.62    2.90
  -2 -10   2    0.35    0.08
   2  10  -2    0.44    0.11
  -2  10   2    0.52    0.11
  -2  10   2    0.28    0.14
  -1  10   2  110.19    5.04
   1  10  -2  125.26    5.04
  -1  10   2   96.88    5.03
   0  10  -2  159.13    6.79
   0  10  -2  153.29    6.82
   0  10   2  153.65    6.83
   0  10   2  136.06    6.82
   1  10   2   98.38    4.48
  -1  10  -2   93.31    4.46
  -1  10  -2  102.10    4.45
   1  10   2   98.75    4.48
   2  10   2    0.25    0.12
  -2  10  -2    0.12    0.09
  -2  10  -2    0.10    0.10
  -3 -10  -2   24.54    1.24
   3  10   2   27.12    1.25
  -3  10  -2   24.70    1.22
  -3  10  -2   26.20    1.21
  -4 -10  -2  135.09    6.07
  -4  10  -2  137.11    6.05
  -4  10  -2  131.62    6.05
   4  10   2  130.06    6.08
  -5 -10  -2  130.04    6.11
  -5  10  -2  132.99    6.09
  -5  10  -2  132.49    6.09
   5  10   2  141.69    6.13
  -6 -10  -2   10.73    0.61
  -6  10  -2   12.11    0.59
   6  10   2    9.70    0.61
  -6  10  -2   10.49    0.57
  -7 -10  -2    8.81    0.53
  -7  10  -2    8.48    0.51
  -7  10  -2    8.31    0.47
   7  10   2    8.82    0.53
  -8 -10  -2  117.08    5.44
   8  10   2  118.37    5.46
  -8  10  -2  121.74    5.43
  -9 -10  -2   38.28    1.85
  -9  10  -2   37.78    1.84
   9  10   2   39.82    1.87
 -10 -10  -2   16.68    0.94
 -10  10  -2   18.12    0.94
  10  10   2   19.24    0.97
 -11 -10  -2    1.06    0.22
 -11  10  -2    0.98    0.22
  11  10   2    1.02    0.23
 -12 -10  -2   37.95    1.85
 -12  10  -2   37.62    1.86
  12  10   2   39.22    1.89
 -13 -10  -2   53.48    2.81
 -13  10  -2   58.10    2.82
  13  10   2   68.12    2.88
 -14 -10  -2   32.10    1.53
  14  10   2   30.02    1.56
 -14  10  -2   28.85    1.54
 -15 -10  -2    0.55    0.24
 -15  10  -2    0.06    0.27
  15  10   2    0.20    0.28
 -16  10  -2    7.28    0.65
  16  11  -2    4.53    0.52
 -15  11   2    8.35    0.70
  15  11  -2    7.77    0.60
 -14  11   2    8.72    0.68
  14  11  -2    8.07    0.59
 -13  11   2    0.28    0.28
  13  11  -2    0.54    0.23
  12  11  -2   10.39    0.64
 -12  11   2   10.22    0.72
  11  11  -2   15.02    0.81
 -11  11   2   14.23    0.87
  10  11  -2   10.86    0.63
 -10  11   2   10.61    0.68
   9  11  -2    0.96    0.19
  -9  11   2    1.28    0.25
   8  11  -2    6.05    0.41
  -8  11   2    6.08    0.47
  -7  11   2   24.44    1.18
   7  11  -2   22.12    1.14
   6  11  -2   35.72    1.63
  -6  11   2   32.72    1.65
  -5  11   2    4.13    0.36
   5  11  -2    3.26    0.28
   4  11  -2    0.69    0.14
  -4  11   2    0.79    0.18
  -3  11   2   19.96    0.96
   3  11  -2   20.71    0.94
  -3  11   2   16.46    0.91
  -2  11   2   29.87    1.37
  -2  11   2   25.01    1.34
   2  11  -2   30.57    1.36
   1  11  -2   22.70    1.07
  -1  11   2   21.51    1.08
   0  11  -2   -0.08    0.11
   0  11   2    0.40    0.13
   0  11   2   -0.12    0.11
   1  11   2   21.82    1.05
   1  11   2   21.06    1.04
  -1  11  -2   20.86    1.03
   2  11   2   32.18    1.50
  -2  11  -2   30.25    1.47
  -3 -11  -2   18.93    1.01
  -3  11  -2   18.65    0.98
   3  11   2   21.01    1.02
  -3  11  -2   22.17    0.98
  -4 -11  -2    0.07    0.14
  -4  11  -2    0.14    0.11
  -4  11  -2    0.04    0.12
   4  11   2    0.16    0.14
  -5 -11  -2    5.56    0.41
  -5  11  -2    5.94    0.37
  -5  11  -2    5.83    0.38
   5  11   2    6.12    0.42
  -6 -11  -2   15.01    0.82
   6  11   2   17.18    0.84
  -6  11  -2   14.85    0.80
  -6  11  -2   15.14    0.78
  -7 -11  -2   24.75    1.31
  -7  11  -2   27.76    1.30
   7  11   2   27.32    1.33
  -8 -11  -2    0.71    0.19
   8  11   2    1.13    0.23
  -8  11  -2    0.98    0.20
  -9 -11  -2    1.24    0.21
  -9  11  -2    1.38    0.23
   9  11   2    1.21    0.24
 -10 -11  -2    7.98    0.53
  10  11   2    7.70    0.55
 -10  11  -2    8.06    0.54
 -11 -11  -2   15.40    0.83
 -11  11  -2   14.94    0.84
  11  11   2   14.20    0.85
 -12 -11  -2    3.39    0.32
  12  11   2    2.62    0.34
 -12  11  -2    2.55    0.32
 -13 -11  -2    0.11    0.19
  13  11   2    0.18    0.24
 -13  11  -2   -0.18    0.24
 -14 -11  -2   12.99    0.75
  14  11   2   10.74    0.77
 -14  11  -2   12.05    0.79
 -15 -11  -2    2.31    0.32
 -15  11  -2    2.86    0.39
 -15  12   2    1.20    0.37
  15  12  -2    1.13    0.35
 -14  12   2    1.47    0.36
  14  12  -2    2.23    0.32
 -13  12   2    4.07    0.44
  13  12  -2    3.04    0.35
  12  12  -2    2.85    0.33
 -12  12   2    1.91    0.34
  11  12  -2    0.03    0.18
 -11  12   2    0.27    0.26
  10  12  -2    2.85    0.31
 -10  12   2    3.19    0.35
  -9  12   2    6.93    0.55
   9  12  -2    7.81    0.50
  -8  12   2    8.60    0.57
   8  12  -2    7.95    0.51
  -7  12   2    0.02    0.19
   7  12  -2   -0.04    0.15
   6  12  -2    2.84    0.30
  -6  12   2    2.41    0.28
   5  12  -2   12.38    0.65
  -5  12   2   11.64    0.69
  -4  12   2   15.83    0.83
   4  12  -2   15.11    0.79
  -3  12   2    0.81    0.19
   3  12  -2    0.63    0.15
  -2  12   2    1.22    0.16
   2  12  -2    1.28    0.17
  -2  12   2    1.15    0.19
   1  12  -2   28.64    1.31
  -1  12   2   24.23    1.31
  -1  12   2   29.57    1.33
   0  12   2   18.71    0.97
   0  12   2   19.76    0.97
   0  12  -2   19.47    0.95
   1  12   2    7.39    0.46
  -1  12  -2    7.90    0.44
   1  12   2    7.28    0.47
  -2  12  -2    0.83    0.14
   2  12   2    1.07    0.18
  -3 -12  -2   16.64    0.86
   3  12   2   17.20    0.87
  -3  12  -2   15.96    0.82
  -4 -12  -2   25.01    1.27
  -4  12  -2   26.25    1.24
   4  12   2   26.73    1.29
  -5 -12  -2    8.54    0.54
   5  12   2    9.71    0.56
  -5  12  -2    8.78    0.49
  -6 -12  -2    0.19    0.16
   6  12   2    0.28    0.18
  -7 -12  -2    7.91    0.52
   7  12   2    7.66    0.54
  -8 -12  -2   10.14    0.62
   8  12   2   10.86    0.66
  -9 -12  -2   11.46    0.66
   9  12   2   10.47    0.69
 -10 -12  -2    0.54    0.20
  10  12   2    1.03    0.26
 -11 -12  -2    2.41    0.29
  11  12   2    2.49    0.34
 -12 -12  -2    7.00    0.54
  12  12   2    7.53    0.59
 -13 -12  -2    6.98    0.54
  13  12   2    6.80    0.59
 -14 -12  -2    3.55    0.37
 -14  13   2   13.74    0.91
  14  13  -2   13.10    1.01
 -13  13   2    2.07    0.36
  13  13  -2    1.68    0.28
  12  13  -2    7.49    0.57
 -12  13   2    7.79    0.63
  11  13  -2   15.02    0.84
 -11  13   2   14.30    0.89
 -10  13   2   18.93    1.10
  10  13  -2   21.72    1.08
   9  13  -2    2.33    0.28
  -9  13   2    2.36    0.32
  -8  13   2    3.82    0.37
   8  13  -2    3.33    0.34
  -7  13   2   33.37    1.62
   7  13  -2   32.44    1.59
  -6  13   2   59.19    2.91
   6  13  -2   64.86    2.90
  -5  13   2    9.04    0.60
   5  13  -2   10.01    0.56
   4  13  -2    0.35    0.15
  -4  13   2    0.15    0.18
  -3  13   2   37.51    1.83
   3  13  -2   38.79    1.81
   2  13  -2   67.91    2.99
  -2  13   2   61.21    3.00
   1  13  -2   35.02    1.64
  -1  13   2   34.07    1.65
   0  13   2    1.13    0.19
   0  13   2    1.20    0.19
   0  13  -2    1.07    0.17
   1  13   2   34.44    1.64
  -1  13  -2   33.37    1.61
   1  13   2   34.27    1.63
  -2 -13  -2   58.57    2.82
   2  13   2   59.30    2.82
  -2  13  -2   63.30    2.79
  -3 -13  -2   31.20    1.55
  -3  13  -2   32.08    1.52
   3  13   2   33.20    1.57
  -4 -13  -2    0.53    0.18
   4  13   2    0.55    0.19
  -4  13  -2    0.72    0.14
  -5 -13  -2   18.75    1.02
   5  13   2   20.99    1.05
  -6 -13  -2   50.87    2.43
   6  13   2   52.22    2.46
  -7 -13  -2   37.54    1.94
   7  13   2   43.44    1.97
  -8 -13  -2    8.73    0.58
   8  13   2    9.30    0.62
  -9 -13  -2    6.63    0.49
   9  13   2    6.06    0.53
 -10 -13  -2   24.14    1.20
  10  13   2   22.19    1.23
 -11 -13  -2   34.19    1.67
  11  13   2   33.36    1.71
 -12 -13  -2   14.76    0.85
  12  13   2   14.45    0.91
 -13 -13  -2    0.03    0.21
  13  13   2   -0.23    0.39
 -14 -13  -2    7.50    0.70
 -13  14   2   18.83    1.12
 -12  14   2   10.33    0.76
  12  14  -2   11.43    0.74
 -11  14   2   15.72    0.94
  11  14  -2   15.31    0.90
 -10  14   2    0.33    0.27
  10  14  -2    0.76    0.24
   9  14  -2   16.62    0.90
  -9  14   2   16.45    0.95
  -8  14   2   40.38    1.95
   8  14  -2   39.19    1.92
  -7  14   2   16.10    0.93
   7  14  -2   16.85    0.88
  -6  14   2    0.19    0.21
   6  14  -2    0.13    0.17
  -5  14   2   15.30    0.81
   5  14  -2   13.71    0.77
  -4  14   2   25.52    1.24
   4  14  -2   23.45    1.21
  -3  14   2   31.07    1.49
   3  14  -2   29.73    1.47
   2  14  -2    1.22    0.18
  -2  14   2    0.77    0.20
   1  14  -2   27.09    1.31
  -1  14   2   26.61    1.32
   0  14   2   47.98    2.19
   0  14  -2   46.23    2.17
   0  14   2   44.84    2.18
  -1  14  -2   52.19    2.42
   1  14   2   52.02    2.46
  -2 -14  -2    0.69    0.19
  -2  14  -2    0.78    0.15
   2  14   2    0.50    0.19
  -3 -14  -2    1.57    0.24
   3  14   2    1.34    0.24
  -3  14  -2    1.58    0.19
  -4 -14  -2   37.20    1.80
   4  14   2   37.45    1.82
  -5 -14  -2   69.53    3.17
   5  14   2   66.27    3.19
  -6 -14  -2    9.58    0.63
   6  14   2   11.32    0.68
  -7 -14  -2    0.29    0.20
   7  14   2    0.39    0.23
  -8 -14  -2   44.99    2.19
   8  14   2   46.74    2.24
  -9 -14  -2   14.19    0.81
   9  14   2   14.21    0.85
 -10 -14  -2   19.19    1.02
  10  14   2   18.94    1.08
 -11 -14  -2    0.21    0.21
  11  14   2    0.33    0.28
 -12 -14  -2   17.34    0.97
 -12  15   2    6.89    0.69
 -11  15   2    6.61    0.63
  11  15  -2    7.91    0.58
  10  15  -2    6.59    0.53
 -10  15   2    6.24    0.61
   9  15  -2    0.06    0.20
  -9  15   2    0.24    0.27
   8  15  -2    3.49    0.38
  -8  15   2    4.02    0.41
  -7  15   2   17.03    0.94
   7  15  -2   16.10    0.89
   6  15  -2   24.73    1.30
  -6  15   2   27.90    1.35
   5  15  -2    3.20    0.33
  -5  15   2    3.18    0.34
  -4  15   2    4.20    0.41
   4  15  -2    4.35    0.37
  -3  15   2   25.07    1.23
   3  15  -2   23.66    1.21
   2  15  -2   20.91    1.04
  -2  15   2   19.79    1.05
   1  15  -2    7.57    0.48
  -1  15   2    7.38    0.50
   0  15   2   -0.08    0.17
   0  15  -2    0.23    0.15
   1  15   2   16.72    0.89
  -1  15  -2   15.86    0.84
  -2 -15  -2   25.29    1.35
   2  15   2   28.76    1.37
  -2  15  -2   27.28    1.31
  -3 -15  -2   17.77    0.95
   3  15   2   17.64    0.96
  -4 -15  -2    0.73    0.21
   4  15   2    1.02    0.25
  -5 -15  -2   11.47    0.68
   5  15   2   11.34    0.71
  -6 -15  -2   29.61    1.48
   6  15   2   29.99    1.52
  -7 -15  -2   47.99    2.34
   7  15   2   50.34    2.39
  -8 -15  -2    3.20    0.34
   8  15   2    3.49    0.39
  -9 -15  -2    4.21    0.50
   9  15   2    3.30    0.39
  10  15   2   25.75    1.38
 -11  16   2    1.81    0.38
  10  16  -2   14.55    0.95
 -10  16   2   13.81    0.91
   9  16  -2   11.90    0.76
  -9  16   2   12.96    0.83
  -8  16   2    0.31    0.27
   8  16  -2    0.01    0.21
   7  16  -2    3.61    0.37
  -7  16   2    3.44    0.39
  -6  16   2   11.06    0.73
   6  16  -2   11.70    0.69
   5  16  -2    8.10    0.55
  -5  16   2    8.76    0.60
   4  16  -2    2.70    0.30
  -4  16   2    3.00    0.33
   3  16  -2   -0.17    0.17
  -3  16   2   -0.12    0.19
  -2  16   2    4.55    0.42
   2  16  -2    4.61    0.39
   1  16  -2   10.24    0.59
  -1  16   2    9.10    0.61
   0  16  -2   10.91    0.63
  -1 -16  -2    2.25    0.29
  -1  16  -2    2.45    0.26
  -2 -16  -2    2.50    0.30
   2  16   2    2.94    0.33
  -3 -16  -2   10.29    0.65
   3  16   2   10.29    0.68
  -4 -16  -2   10.75    0.81
   4  16   2   10.77    0.71
   5  16   2    1.85    0.31
   6  16   2    0.35    0.26
   7  16   2    2.52    0.36
   8  16   2    5.36    0.54
   9  16   2    2.49    0.38
   8  17  -2    0.02    0.23
   7  17  -2    6.05    0.53
   6  17  -2   18.22    1.00
   5  17  -2    3.29    0.34
   4  17  -2    3.74    0.36
   3  17  -2    1.88    0.27
   2  17  -2   14.40    0.80
   1  17  -2   21.98    1.13
   0  17  -2    6.55    0.48
   3  17   2   11.75    0.75
   4  17   2    2.80    0.36
   5  17   2    0.13    0.24
   6  17   2    4.36    0.45
   7  17   2    8.87    0.70
   8  17   2    7.98    0.82
   6  18  -2    0.06    0.24
   5  18  -2   10.01    0.67
   4  18  -2   16.35    0.92
   3  18  -2   13.82    0.79
   2  18  -2   -0.03    0.19
   1  18  -2   12.56    0.73
   4  18   2   20.24    1.14
   5  18   2   33.28    1.71
   6  18   2    6.57    0.62
   3  19  -2    2.36    0.32
   2  19  -2    8.89    0.61
 -19   0   3   -0.22    0.27
 -18   0   3   -0.33    0.25
 -17   0   3    0.42    0.25
 -16   0   3    0.22    0.22
 -15   0   3    0.03    0.20
 -14   0   3   -0.06    0.18
 -13   0   3    0.38    0.18
 -12   0   3    0.09    0.15
  11   0  -3   -0.07    0.08
 -11   0   3    0.13    0.14
  10   0  -3    0.10    0.08
 -10   0   3   -0.01    0.12
   9   0  -3    0.06    0.06
  -9   0   3    0.17    0.11
   8   0  -3    0.11    0.06
  -8   0   3    0.01    0.10
  -7   0   3    0.15    0.09
   7   0  -3    0.03    0.05
  -6   0   3    0.04    0.08
   6   0  -3    0.10    0.05
  -5   0   3    0.08    0.07
   5   0  -3   -0.13    0.03
  -4   0   3   -0.03    0.06
  -3   0   3    0.06    0.06
   3   0  -3    0.09    0.03
  -2   0   3   -0.06    0.05
  -1   0   3    0.07    0.05
  -1   0   3    0.08    0.05
   0   0   3    0.00    0.04
   0   0   3   -0.06    0.05
   1   0   3    0.09    0.07
   2   0   3   -0.07    0.07
  -2   0  -3   -0.25    0.04
  -3   0  -3   -0.05    0.06
   3   0   3   -0.12    0.07
  -4   0  -3   -0.02    0.06
   4   0   3    0.02    0.08
   5   0   3    0.04    0.09
  -5   0  -3   -0.04    0.08
  -6   0  -3   -0.04    0.08
   6   0   3    0.02    0.10
   7   0   3   -0.18    0.10
  -7   0  -3    0.11    0.10
  -8   0  -3    0.05    0.10
   8   0   3    0.00    0.11
  -9   0  -3    0.11    0.11
   9   0   3    0.02    0.13
 -10   0  -3    0.13    0.13
  10   0   3    0.25    0.15
 -11   0  -3    0.22    0.15
  11   0   3    0.09    0.16
  12   0   3    0.01    0.18
 -12   0  -3    0.02    0.15
 -13   0  -3    0.16    0.17
  13   0   3    0.00    0.19
  14   0   3    0.07    0.20
 -14   0  -3    0.06    0.19
  15   0   3    0.30    0.22
 -15   0  -3    0.11    0.20
 -16   0  -3    0.22    0.22
 -17   0  -3   -0.11    0.23
 -19  -1   3   16.99    1.02
 -19   1   3   17.01    1.06
 -18  -1   3   13.41    0.85
 -18   1   3   13.62    0.88
 -17  -1   3    0.12    0.23
 -17   1   3    0.33    0.26
 -16  -1   3   11.92    0.74
 -16   1   3   12.02    0.76
 -15  -1   3   56.39    2.71
 -15   1   3   58.15    2.72
 -14  -1   3   32.51    1.60
 -14   1   3   32.53    1.61
 -13  -1   3    0.90    0.20
 -13   1   3    1.00    0.21
 -12  -1   3   19.44    0.97
 -12   1   3   18.39    0.97
  12   1  -3   18.56    0.90
 -11  -1   3   41.98    2.03
  11   1  -3   44.43    1.99
 -11   1   3   43.19    2.04
 -10  -1   3   80.32    3.69
  10  -1  -3   80.57    3.64
 -10   1   3   78.64    3.69
  10   1  -3   81.63    3.65
  -9  -1   3   11.90    0.61
   9  -1  -3   12.29    0.56
   9   1  -3   11.51    0.57
  -9   1   3   10.99    0.62
  -8  -1   3   40.15    1.85
   8  -1  -3   40.70    1.81
  -8   1   3   40.50    1.86
   8   1  -3   38.02    1.82
   7  -1  -3  124.03    5.43
  -7  -1   3  119.19    5.46
   7   1  -3  124.58    5.44
  -7   1   3  114.49    5.47
   6  -1  -3  150.24    6.70
  -6  -1   3  148.79    6.73
   6   1  -3  149.39    6.71
  -6   1   3  147.41    6.73
   5  -1  -3   76.47    3.31
   5   1  -3   73.22    3.32
  -5   1   3   69.98    3.33
  -4  -1   3   42.56    1.99
   4  -1  -3   46.68    1.98
   4   1  -3   44.06    1.99
  -4   1   3   41.39    2.00
   3  -1  -3  357.75   18.01
  -3  -1   3  436.76   18.03
  -3   1   3  413.40   17.98
   3   1  -3  391.48   17.97
  -2  -1   3  223.06    9.72
  -2   1   3  203.48    9.73
  -2   1   3  224.05    9.74
   2   1  -3  213.81    9.73
  -1  -1   3   62.86    2.80
  -1   1   3   61.61    2.81
  -1   1   3   61.52    2.81
   0  -1   3    3.76    0.22
   0   1   3    3.54    0.22
   0   1  -3    3.64    0.19
   0   1   3    4.01    0.21
   1  -1   3  195.98    8.70
  -1  -1  -3  190.19    8.69
   1   1   3  194.57    8.70
  -1   1  -3  190.85    8.68
  -2  -1  -3  174.92    7.49
   2  -1   3  172.80    7.50
  -2   1  -3  164.15    7.48
   2   1   3  152.30    7.49
   3  -1   3   67.25    3.09
  -3  -1  -3   70.07    3.08
  -3   1  -3   67.32    3.07
   3   1   3   66.52    3.09
   4  -1   3    4.06    0.26
  -4  -1  -3    4.06    0.25
  -4   1  -3    4.22    0.24
   4   1   3    4.18    0.26
   5  -1   3   33.05    1.49
  -5  -1  -3   32.28    1.48
  -5   1  -3   30.56    1.47
   5   1   3   30.86    1.49
  -6  -1  -3  121.69    5.51
   6  -1   3  117.64    5.52
  -6   1  -3  120.68    5.51
   6   1   3  126.66    5.53
   7  -1   3  222.51    9.60
  -7  -1  -3  206.26    9.58
  -7   1  -3  209.96    9.58
   7   1   3  210.31    9.60
   8  -1   3    0.71    0.15
  -8  -1  -3    1.02    0.15
  -8   1  -3    1.34    0.15
   8   1   3    1.50    0.17
   9  -1   3    2.90    0.27
  -9  -1  -3    3.40    0.27
  -9   1  -3    3.22    0.27
   9   1   3    2.66    0.27
  10  -1   3  102.56    4.96
 -10  -1  -3  106.83    4.96
  10   1   3  113.53    4.97
 -10   1  -3  111.45    4.96
 -11  -1  -3   86.73    4.20
  11  -1   3   99.04    4.22
 -11   1  -3   94.66    4.21
  11   1   3   86.12    4.21
  12  -1   3   35.23    1.74
 -12  -1  -3   36.03    1.74
 -12   1  -3   38.51    1.75
  12   1   3   35.39    1.75
  13  -1   3    0.28    0.20
 -13  -1  -3    0.84    0.20
  13   1   3    0.80    0.22
 -13   1  -3    0.40    0.18
 -14  -1  -3   16.01    0.88
  14  -1   3   15.67    0.88
 -14   1  -3   15.13    0.88
  14   1   3   17.30    0.90
 -15  -1  -3   18.52    1.04
  15  -1   3   17.83    1.17
 -15   1  -3   20.47    1.05
  15   1   3   20.77    1.07
 -16  -1  -3   65.75    3.13
 -16   1  -3   67.55    3.13
  16   1   3   65.63    3.14
 -17  -1  -3    2.42    0.35
 -17   1  -3    2.35    0.34
 -19  -2   3    3.38    0.42
 -19   2   3    2.78    0.52
 -18  -2   3    4.74    0.46
 -18   2   3    6.14    0.53
 -17  -2   3   64.02    3.09
 -17   2   3   66.22    3.11
 -16  -2   3   40.50    2.08
 -16   2   3   45.47    2.12
 -15  -2   3   21.69    1.12
 -15   2   3   21.00    1.14
 -14  -2   3   25.86    1.33
 -14   2   3   27.51    1.36
 -13  -2   3   91.52    4.34
  13   2  -3   96.72    4.30
 -13   2   3   94.85    4.36
 -12  -2   3  125.40    5.33
 -12   2   3  110.70    5.33
  12   2  -3  113.65    5.29
 -11  -2   3  165.27    7.75
  11   2  -3  171.54    7.72
 -11   2   3  175.92    7.77
 -10  -2   3   15.10    0.77
  10   2  -3   15.10    0.73
 -10   2   3   15.28    0.79
   9  -2  -3  223.28    9.55
  -9  -2   3  208.31    9.60
  -9   2   3  209.29    9.61
   9   2  -3  208.66    9.57
  -8  -2   3  355.27   15.84
   8  -2  -3  369.52   15.80
  -8   2   3  330.91   15.85
   8   2  -3  350.74   15.82
   7  -2  -3  144.61    6.21
  -7  -2   3  138.83    6.24
   7   2  -3  135.39    6.23
  -7   2   3  133.02    6.25
  -6  -2   3    0.26    0.08
   6  -2  -3    0.03    0.04
   6   2  -3    0.11    0.06
  -6   2   3    0.08    0.10
  -5  -2   3   10.02    0.49
   5  -2  -3   10.57    0.47
  -5   2   3    9.58    0.52
   5   2  -3   10.23    0.49
  -4  -2   3  834.76   37.44
   4  -2  -3  820.48   37.37
   4   2  -3  786.10   37.45
  -4   2   3  883.73   37.47
  -3  -2   3  195.83    8.57
   3   2  -3  201.27    8.59
  -3   2   3  172.81    8.57
  -3   2   3  192.07    8.59
  -2  -2   3   62.62    2.85
  -2   2   3   63.12    2.86
  -2   2   3   63.10    2.87
  -1  -2   3   92.91    4.27
  -1   2   3   92.52    4.29
   1   2  -3   98.69    4.30
  -1   2   3   94.68    4.29
   0   2   3  384.26   17.18
   0   2  -3  370.76   17.13
   0   2   3  389.03   17.22
   1  -2   3  573.83   26.93
   1   2   3  571.88   26.94
  -1   2  -3  641.69   26.82
   2  -2   3   62.92    2.81
  -2  -2  -3   59.76    2.80
   2   2   3   60.67    2.80
  -2   2  -3   62.00    2.78
   3  -2   3   -0.03    0.08
  -3  -2  -3    0.15    0.08
  -3   2  -3    0.05    0.06
   3   2   3   -0.02    0.08
   4  -2   3  263.65   11.40
  -4  -2  -3  243.28   11.39
   4   2   3  249.68   11.40
  -4   2  -3  254.32   11.38
   5  -2   3  372.49   17.22
  -5  -2  -3  403.42   17.21
  -5   2  -3  369.06   17.20
   5   2   3  384.09   17.22
  -6  -2  -3  131.74    5.84
   6  -2   3  127.36    5.84
  -6   2  -3  129.68    5.83
   6   2   3  126.52    5.85
   7  -2   3    1.52    0.17
  -7  -2  -3    1.17    0.15
   7   2   3    1.62    0.19
  -7   2  -3    1.48    0.16
  -8  -2  -3   63.44    2.99
   8  -2   3   66.22    3.00
   8   2   3   61.94    3.01
  -8   2  -3   68.99    2.99
  -9  -2  -3   37.16    1.79
   9  -2   3   35.25    1.79
   9   2   3   39.48    1.80
  -9   2  -3   40.04    1.78
  10  -2   3  229.15   10.81
 -10  -2  -3  245.92   10.81
 -10   2  -3  236.72   10.80
  10   2   3  244.04   10.82
 -11  -2  -3    8.95    0.54
  11  -2   3    9.29    0.55
 -11   2  -3    8.78    0.55
  11   2   3   10.09    0.58
  12  -2   3   23.11    1.15
 -12  -2  -3   23.27    1.15
  12   2   3   20.96    1.15
 -12   2  -3   23.58    1.14
  13  -2   3  104.82    5.15
 -13  -2  -3  113.95    5.16
  13   2   3  119.14    5.18
 -13   2  -3  111.68    5.16
 -14  -2  -3   59.36    2.91
  14  -2   3   64.73    2.92
 -14   2  -3   61.92    2.92
  14   2   3   62.17    2.93
 -15  -2  -3   21.08    1.15
 -15   2  -3   21.81    1.16
  15   2   3   23.12    1.17
 -16  -2  -3    5.58    0.51
 -16   2  -3    5.31    0.52
  16   2   3    5.69    0.52
 -17  -2  -3   63.58    2.97
 -17   2  -3   60.85    2.97
 -19  -3   3   25.02    1.35
 -18  -3   3   32.99    1.68
 -18   3   3   32.85    1.72
 -17  -3   3    8.23    0.60
 -17   3   3    7.42    0.67
 -16  -3   3    2.98    0.33
 -16   3   3    3.14    0.39
 -15  -3   3   65.25    3.07
 -15   3   3   65.47    3.10
 -14  -3   3   87.91    4.06
 -14   3   3   89.28    4.09
  14   3  -3   86.48    4.03
 -13  -3   3   19.48    1.05
 -13   3   3   20.87    1.08
  13   3  -3   21.37    1.01
 -12  -3   3    3.75    0.33
 -12   3   3    4.14    0.40
  12   3  -3    4.75    0.30
 -11  -3   3   65.99    2.93
  11   3  -3   64.87    2.90
 -11   3   3   58.54    2.94
 -10  -3   3  107.64    5.01
  10   3  -3  112.94    4.98
 -10   3   3  109.01    5.02
  -9  -3   3   67.87    3.07
  -9   3   3   66.56    3.09
   9   3  -3   66.42    3.05
  -8  -3   3    0.87    0.13
  -8   3   3    0.95    0.16
   8   3  -3    0.93    0.11
  -7  -3   3   92.79    4.32
  -7   3   3   94.11    4.34
   7   3  -3   98.66    4.31
  -6  -3   3  271.21   12.09
   6   3  -3  266.46   12.09
  -6   3   3  267.89   12.11
   5  -3  -3  311.38   13.16
  -5  -3   3  285.38   13.23
  -5   3   3  276.03   13.20
   5   3  -3  299.00   13.19
   4  -3  -3    7.54    0.33
  -4  -3   3    6.64    0.33
   4   3  -3    6.57    0.35
  -4   3   3    6.12    0.37
  -3  -3   3  170.17    7.37
  -3   3   3  155.30    7.37
  -3   3   3  161.16    7.40
   3   3  -3  169.15    7.40
  -2   3   3  374.61   17.73
  -2   3   3  363.70   17.70
   2   3  -3  442.58   17.84
  -1   3   3  419.68   19.03
  -1   3   3  404.34   18.96
   1   3  -3  440.86   18.97
   0   3   3  127.60    5.80
   0   3   3  128.59    5.80
   0   3  -3  127.06    5.81
   0   3  -3  130.33    5.77
   1   3   3   71.43    3.19
  -1   3  -3   71.64    3.16
   1   3   3   68.02    3.18
  -1   3  -3   68.94    3.19
   2  -3   3  248.08   10.75
  -2  -3  -3  213.63   10.74
  -2   3  -3  245.04   10.73
   2   3   3  247.30   10.75
  -3  -3  -3  298.20   13.61
   3  -3   3  306.94   13.61
  -3   3  -3  277.64   13.59
   3   3   3  326.32   13.65
   4  -3   3  104.23    4.31
  -4  -3  -3   92.30    4.30
   4   3   3   88.38    4.30
  -4   3  -3   93.58    4.28
   5  -3   3    0.10    0.10
  -5  -3  -3    0.15    0.09
   5   3   3    0.15    0.10
  -5   3  -3    0.22    0.08
   6  -3   3  106.27    4.94
  -6  -3  -3  116.21    4.94
  -6   3  -3  110.01    4.92
   6   3   3  101.88    4.94
   7  -3   3  363.67   16.61
  -7  -3  -3  379.28   16.61
  -7   3  -3  371.96   16.60
   7   3   3  359.56   16.62
   8  -3   3   80.10    3.91
  -8  -3  -3   87.69    3.91
   8   3   3   86.30    3.93
  -8   3  -3   87.90    3.90
   9  -3   3   35.80    1.77
  -9  -3  -3   37.68    1.78
  -9   3  -3   39.48    1.77
   9   3   3   37.65    1.79
 -10  -3  -3  110.92    4.98
  10  -3   3  111.61    4.98
 -10   3  -3  106.24    4.97
  10   3   3  106.72    4.99
  11  -3   3  152.92    6.95
 -11  -3  -3  149.32    6.95
  11   3   3  153.80    6.97
 -11   3  -3  154.96    6.95
 -12  -3  -3  115.07    5.29
  12  -3   3  122.59    5.29
 -12   3  -3  113.78    5.28
  12   3   3  110.22    5.30
  13  -3   3   24.24    1.21
 -13  -3  -3   24.72    1.22
  13   3   3   22.87    1.23
 -13   3  -3   24.35    1.22
 -14  -3  -3    6.05    0.48
 -14   3  -3    6.07    0.49
  14   3   3    5.65    0.48
 -15  -3  -3   34.13    1.67
  15   3   3   33.37    1.68
 -15   3  -3   33.10    1.66
 -16  -3  -3  101.95    4.87
 -16   3  -3  110.04    4.88
  16   3   3  103.32    4.88
 -17  -3  -3   17.39    1.05
 -17   3  -3   18.92    1.06
  17   3   3   19.69    1.08
 -19  -4   3    1.85    0.35
 -18  -4   3   20.95    1.19
 -18   4   3   23.29    1.27
 -17  -4   3   23.54    1.24
 -17   4   3   23.22    1.29
 -16  -4   3    3.17    0.33
 -16   4   3    2.70    0.38
 -15  -4   3    6.14    0.47
 -15   4   3    5.51    0.54
 -14  -4   3   18.82    1.02
 -14   4   3   20.06    1.07
  14   4  -3   20.35    0.99
 -13  -4   3   24.90    1.24
  13   4  -3   24.60    1.20
 -13   4   3   25.07    1.28
 -12  -4   3   18.91    0.99
 -12   4   3   19.61    1.04
  12   4  -3   20.74    0.98
 -11  -4   3    0.31    0.13
  11   4  -3    0.29    0.12
 -11   4   3    0.22    0.17
 -10  -4   3   15.11    0.77
  10   4  -3   14.59    0.75
 -10   4   3   16.39    0.81
  -9  -4   3   48.70    2.21
  -9   4   3   48.19    2.23
   9   4  -3   46.31    2.19
  -8  -4   3   67.54    3.13
  -8   4   3   67.76    3.15
   8   4  -3   69.96    3.12
  -7  -4   3   11.66    0.59
   7   4  -3   11.79    0.59
  -7   4   3   12.36    0.63
  -6  -4   3   13.39    0.66
   6   4  -3   13.90    0.67
  -6   4   3   13.83    0.70
  -5  -4   3  112.51    5.02
  -5   4   3  110.29    5.05
   5   4  -3  111.06    5.04
  -4  -4   3   57.01    2.52
  -4   4   3   56.09    2.51
   4   4  -3   54.24    2.54
  -4   4   3   54.94    2.55
  -3   4   3   22.86    1.10
   3   4  -3   21.68    1.08
  -3   4   3   24.56    1.06
  -2   4   3    6.98    0.39
   2   4  -3    7.52    0.38
  -1   4   3   94.13    4.25
  -1   4   3   92.99    4.23
   0   4  -3  130.84    6.26
   0   4   3  145.78    6.25
   1   4   3   53.56    2.44
  -1   4  -3   53.48    2.41
   1   4   3   50.77    2.44
  -1   4  -3   55.23    2.45
  -2  -4  -3   11.32    0.57
  -2   4  -3   11.85    0.58
   2   4   3   11.43    0.57
  -2   4  -3   11.03    0.53
   3  -4   3   49.61    2.24
  -3  -4  -3   51.06    2.25
  -3   4  -3   47.80    2.22
   3   4   3   46.33    2.24
   4  -4   3  181.61    8.30
  -4  -4  -3  206.30    8.31
   4   4   3  175.53    8.31
  -4   4  -3  171.69    8.28
  -5  -4  -3  106.57    4.76
   5  -4   3  106.89    4.75
   5   4   3  108.37    4.77
  -5   4  -3   96.40    4.73
   6  -4   3   11.53    0.62
  -6  -4  -3   11.10    0.62
   6   4   3   12.76    0.64
  -6   4  -3   12.70    0.60
  -7  -4  -3   29.61    1.38
   7  -4   3   29.10    1.38
   7   4   3   27.68    1.39
  -7   4  -3   29.80    1.37
   8  -4   3   77.29    3.42
  -8  -4  -3   76.80    3.42
  -8   4  -3   71.34    3.40
   8   4   3   72.08    3.43
   9  -4   3   68.67    3.42
  -9  -4  -3   75.46    3.43
   9   4   3   75.57    3.45
  -9   4  -3   78.43    3.42
  10  -4   3    4.28    0.33
 -10  -4  -3    3.88    0.33
 -10   4  -3    3.60    0.32
  10   4   3    4.18    0.35
  11  -4   3    2.90    0.29
 -11  -4  -3    2.33    0.26
  11   4   3    2.96    0.30
 -11   4  -3    2.62    0.26
 -12  -4  -3   22.81    1.20
  12  -4   3   25.32    1.19
  12   4   3   23.63    1.21
 -12   4  -3   23.56    1.20
 -13  -4  -3   51.61    2.37
  13   4   3   46.43    2.37
 -13   4  -3   51.35    2.36
 -14  -4  -3   23.14    1.19
  14   4   3   21.82    1.19
 -14   4  -3   23.69    1.19
 -15  -4  -3    0.26    0.22
 -15   4  -3   -0.03    0.21
  15   4   3   -0.10    0.23
 -16  -4  -3   12.39    0.76
 -16   4  -3   11.90    0.77
  16   4   3   11.77    0.79
 -17  -4  -3   24.91    1.30
  17   4   3   23.75    1.31
 -17   4  -3   23.93    1.30
  18   4   3   17.59    1.18
 -19  -5   3    3.29    0.41
 -18  -5   3   11.62    0.77
 -18   5   3   11.97    0.86
 -17  -5   3   16.81    0.92
 -17   5   3   15.43    1.00
 -16  -5   3    3.08    0.33
 -16   5   3    2.51    0.37
 -15  -5   3    2.94    0.31
  15   5  -3    2.59    0.28
 -15   5   3    2.84    0.37
 -14  -5   3    6.37    0.45
 -14   5   3    6.02    0.52
  14   5  -3    5.62    0.40
 -13  -5   3   20.42    1.02
 -13   5   3   19.24    1.07
  13   5  -3   20.28    1.00
 -12  -5   3   21.05    1.03
 -12   5   3   19.86    1.07
  12   5  -3   20.51    1.01
 -11  -5   3   14.43    0.75
 -11   5   3   14.93    0.80
  11   5  -3   14.23    0.73
 -10  -5   3   24.81    1.16
  10   5  -3   23.60    1.15
 -10   5   3   23.69    1.20
  -9  -5   3   39.93    1.84
  -9   5   3   39.33    1.87
   9   5  -3   39.16    1.83
  -8  -5   3   18.27    0.86
   8   5  -3   17.93    0.86
  -8   5   3   16.91    0.89
  -7  -5   3    6.00    0.33
  -7   5   3    5.85    0.38
   7   5  -3    6.14    0.34
  -6  -5   3    1.25    0.13
   6   5  -3    0.93    0.11
  -6   5   3    1.13    0.16
  -5  -5   3   28.47    1.30
  -5   5   3   28.00    1.34
   5   5  -3   28.63    1.33
  -4  -5   3   24.27    1.06
   4   5  -3   23.71    1.09
  -4   5   3   21.31    1.05
  -4   5   3   23.28    1.11
  -3   5   3    0.05    0.10
   3   5  -3    0.25    0.09
  -3   5   3    0.13    0.05
  -2   5   3   24.81    1.10
  -2   5   3   23.65    1.12
   2   5  -3   22.58    1.12
  -1   5   3   -0.05    0.08
  -1   5   3    0.12    0.07
   1   5  -3    0.03    0.08
   0   5  -3   29.53    1.29
   0   5   3   25.79    1.28
   0   5   3   26.64    1.27
  -1   5  -3   38.31    1.84
   1   5   3   39.27    1.83
  -1   5  -3   41.89    1.79
   1   5   3   38.67    1.83
  -2   5  -3   23.75    1.02
   2   5   3   24.23    1.06
  -2   5  -3   18.49    1.05
  -3  -5  -3    1.06    0.14
   3   5   3    1.92    0.17
  -3   5  -3    1.51    0.16
  -3   5  -3    1.11    0.12
  -4  -5  -3   14.19    0.76
   4   5   3   15.42    0.77
  -4   5  -3   16.47    0.73
  -5  -5  -3   13.89    0.69
   5  -5   3   12.94    0.67
   5   5   3   13.74    0.69
  -5   5  -3   13.21    0.65
   6  -5   3    2.19    0.21
  -6  -5  -3    2.40    0.23
   6   5   3    2.31    0.24
  -6   5  -3    2.09    0.19
   7  -5   3    4.61    0.32
  -7  -5  -3    4.91    0.34
   7   5   3    4.86    0.34
  -7   5  -3    5.09    0.31
  -8  -5  -3   15.60    0.79
   8  -5   3   14.35    0.78
  -8   5  -3   15.95    0.78
   8   5   3   16.04    0.81
   9  -5   3   26.59    1.37
  -9  -5  -3   29.75    1.39
   9   5   3   28.73    1.40
  -9   5  -3   29.62    1.37
  10  -5   3   -0.11    0.12
 -10  -5  -3    0.10    0.16
 -10   5  -3    0.11    0.14
  10   5   3   -0.09    0.14
 -11  -5  -3    0.29    0.16
  11  -5   3    0.11    0.15
 -11   5  -3    0.01    0.15
  11   5   3   -0.19    0.16
  12  -5   3    0.37    0.24
 -12  -5  -3    0.09    0.17
 -12   5  -3    0.62    0.19
  12   5   3    0.63    0.22
 -13  -5  -3    1.77    0.25
  13   5   3    1.52    0.27
 -13   5  -3    1.55    0.25
 -14  -5  -3    1.09    0.23
 -14   5  -3    0.73    0.23
  14   5   3    0.88    0.26
 -15  -5  -3    2.86    0.33
  15   5   3    3.03    0.37
 -15   5  -3    3.24    0.35
 -16  -5  -3   12.22    0.77
  16   5   3   12.05    0.79
 -16   5  -3   12.21    0.78
 -17  -5  -3   -0.07    0.31
  17   5   3    0.04    0.28
 -17   5  -3    0.13    0.26
 -18   6   3    0.94    0.57
 -17  -6   3   26.25    1.33
 -17   6   3   24.85    1.40
 -16  -6   3   16.94    0.91
 -16   6   3   16.60    0.99
  16   6  -3   15.61    0.90
 -15  -6   3    9.31    0.58
  15   6  -3    8.70    0.55
 -15   6   3    8.40    0.66
 -14  -6   3   15.46    0.82
  14   6  -3   14.31    0.79
 -14   6   3   15.75    0.90
 -13  -6   3   47.59    2.21
 -13   6   3   44.46    2.25
  13   6  -3   48.20    2.20
 -12  -6   3   36.71    1.66
  12   6  -3   33.19    1.65
 -12   6   3   34.47    1.71
 -11  -6   3   58.87    2.51
  11   6  -3   53.34    2.50
 -11   6   3   49.33    2.54
 -10  -6   3   20.34    0.97
 -10   6   3   19.03    1.01
  10   6  -3   19.41    0.96
  -9  -6   3   78.08    3.45
  -9   6   3   72.66    3.48
   9   6  -3   75.08    3.45
  -8  -6   3   93.10    4.13
  -8   6   3   90.08    4.16
   8   6  -3   88.87    4.13
  -7  -6   3   33.41    1.45
  -7   6   3   30.81    1.48
   7   6  -3   28.98    1.45
   6   6  -3    0.59    0.10
  -6   6   3    0.75    0.15
   5   6  -3    0.80    0.11
  -5   6   3    0.69    0.15
  -4  -6   3  273.91   12.28
   4   6  -3  270.86   12.30
  -4   6   3  274.20   12.32
   3   6  -3   47.89    2.25
  -3   6   3   48.37    2.23
  -3   6   3   50.98    2.27
  -2   6   3    4.18    0.24
   2   6  -3    4.47    0.27
  -2   6   3    4.25    0.28
  -1   6   3   85.35    3.80
   1   6  -3   88.71    3.82
  -1   6   3   77.07    3.81
   0   6   3  165.99    7.51
   0   6   3  153.25    7.51
   0   6  -3  179.80    7.53
  -1   6  -3  169.81    7.47
   1   6   3  148.31    7.46
  -1   6  -3  177.96    7.43
   1   6   3  164.28    7.47
  -2   6  -3    0.80    0.08
  -2   6  -3    0.77    0.13
   2   6   3    0.85    0.13
  -3  -6  -3    4.38    0.31
  -3   6  -3    4.93    0.32
  -3   6  -3    4.88    0.26
   3   6   3    5.20    0.32
  -4  -6  -3  116.76    5.03
   4   6   3  110.90    5.03
  -4   6  -3  109.34    5.02
  -4   6  -3  104.74    4.99
  -5  -6  -3  116.34    5.78
  -5   6  -3  126.12    5.78
   5   6   3  136.43    5.80
  -5   6  -3  130.51    5.76
  -6  -6  -3   34.71    1.69
   6   6   3   38.29    1.71
  -6   6  -3   36.41    1.69
  -6   6  -3   34.39    1.66
  -7  -6  -3    0.07    0.13
  -7   6  -3    0.16    0.10
   7   6   3    0.34    0.15
  -8  -6  -3   45.10    2.02
   8  -6   3   42.16    2.00
   8   6   3   42.39    2.03
  -8   6  -3   41.51    1.99
  -9  -6  -3   13.23    0.74
   9  -6   3   14.59    0.72
  -9   6  -3   13.36    0.72
   9   6   3   14.43    0.76
 -10  -6  -3   89.15    4.20
  10  -6   3   94.40    4.19
 -10   6  -3   89.19    4.19
  10   6   3   92.67    4.22
  11  -6   3    0.27    0.15
 -11  -6  -3    0.40    0.17
 -11   6  -3    0.48    0.17
  11   6   3    0.04    0.19
 -12  -6  -3   20.23    1.04
  12   6   3   18.98    1.05
 -12   6  -3   20.37    1.03
 -13  -6  -3   46.01    2.16
  13   6   3   43.54    2.17
 -13   6  -3   45.14    2.15
 -14  -6  -3   11.45    0.70
 -14   6  -3   12.41    0.71
  14   6   3   10.56    0.72
 -15  -6  -3    2.21    0.31
 -15   6  -3    2.19    0.31
  15   6   3    2.20    0.33
 -16  -6  -3    3.78    0.40
 -16   6  -3    3.96    0.41
  16   6   3    3.34    0.41
  17   6   3   23.25    1.28
 -17   6  -3   22.89    1.26
 -17   7   3    4.49    0.50
  16   7  -3    2.08    0.29
 -16   7   3    2.70    0.40
 -15   7   3   49.06    2.32
  15   7  -3   45.68    2.24
 -14  -7   3   83.09    3.79
  14   7  -3   81.83    3.78
 -14   7   3   80.58    3.84
 -13  -7   3   24.23    1.18
 -13   7   3   22.25    1.24
  13   7  -3   24.21    1.18
 -12  -7   3    0.04    0.14
 -12   7   3   -0.16    0.21
  12   7  -3    0.13    0.15
 -11  -7   3   53.65    2.42
  11   7  -3   52.81    2.41
 -11   7   3   48.83    2.46
 -10  -7   3   76.06    3.36
 -10   7   3   71.01    3.39
  10   7  -3   72.03    3.35
  -9  -7   3   70.98    3.19
  -9   7   3   69.89    3.23
   9   7  -3   67.69    3.19
  -8  -7   3    1.26    0.14
  -8   7   3    1.03    0.19
   8   7  -3    1.03    0.14
  -7  -7   3   66.39    2.94
   7   7  -3   61.53    2.95
  -7   7   3   65.38    2.99
  -6  -7   3  185.23    7.69
  -6   7   3  162.72    7.73
   6   7  -3  163.30    7.71
  -5  -7   3  168.66    7.30
   5   7  -3  162.40    7.33
  -5   7   3  154.98    7.35
  -4  -7   3    7.10    0.33
  -4   7   3    6.52    0.41
  -4   7   3    6.40    0.33
   4   7  -3    5.95    0.36
  -3   7   3   26.48    1.22
  -3   7   3   26.23    1.26
   3   7  -3   26.17    1.24
  -2   7   3  146.08    6.80
  -2   7   3  157.46    6.78
   2   7  -3  146.45    6.79
   1   7  -3  231.79   10.30
  -1   7   3  245.79   10.29
  -1   7   3  206.73   10.30
   0   7  -3  129.21    6.01
   0   7   3  137.35    6.01
   0   7   3  130.99    6.00
   1   7   3   10.67    0.56
  -1   7  -3    9.76    0.55
   1   7   3   10.12    0.55
  -1   7  -3   11.50    0.51
   2   7   3  106.11    4.87
  -2   7  -3  103.19    4.83
  -2   7  -3  111.71    4.87
  -3  -7  -3  176.57    8.55
   3   7   3  181.23    8.55
  -3   7  -3  186.91    8.55
  -3   7  -3  210.59    8.52
  -4  -7  -3   42.31    1.91
  -4   7  -3   36.75    1.90
  -4   7  -3   41.06    1.87
   4   7   3   42.79    1.92
  -5  -7  -3    1.27    0.17
  -5   7  -3    0.82    0.15
  -5   7  -3    0.96    0.12
   5   7   3    1.30    0.18
  -6  -7  -3   43.02    2.13
  -6   7  -3   47.39    2.10
  -6   7  -3   42.53    2.12
   6   7   3   49.60    2.16
  -7  -7  -3  183.24    7.97
  -7   7  -3  172.87    7.94
  -7   7  -3  168.24    7.95
   7   7   3  177.75    7.98
  -8  -7  -3   34.92    1.55
  -8   7  -3   30.20    1.52
   8   7   3   32.70    1.56
  -8   7  -3   30.97    1.53
  -9  -7  -3   11.30    0.62
   9   7   3   10.98    0.64
  -9   7  -3   11.03    0.60
  -9   7  -3   10.43    0.60
 -10  -7  -3   64.42    2.93
 -10   7  -3   62.26    2.91
  10   7   3   61.57    2.94
 -11  -7  -3   55.64    2.62
 -11   7  -3   56.82    2.61
  11   7   3   54.96    2.65
 -12  -7  -3   44.96    2.19
  12   7   3   44.94    2.22
 -12   7  -3   47.97    2.19
 -13  -7  -3   11.81    0.70
  13   7   3   10.61    0.72
 -13   7  -3   11.39    0.69
 -14  -7  -3    7.45    0.54
 -14   7  -3    6.57    0.55
  14   7   3    7.14    0.58
 -15  -7  -3   21.79    1.12
  15   7   3   19.49    1.14
 -15   7  -3   20.68    1.12
 -16  -7  -3   43.66    2.15
  16   7   3   44.76    2.18
 -16   7  -3   42.91    2.14
  17   8  -3   21.19    1.17
 -17   8   3   22.53    1.27
  16   8  -3   22.94    1.19
 -16   8   3   22.72    1.29
  15   8  -3    7.74    0.53
 -15   8   3    7.13    0.66
  14   8  -3    0.08    0.19
 -14   8   3    0.08    0.26
 -13   8   3   13.02    0.82
  13   8  -3   13.29    0.74
 -12   8   3   56.52    2.62
  12   8  -3   53.14    2.56
 -11   8   3   30.98    1.61
  11   8  -3   33.72    1.56
 -10   8   3    5.32    0.46
  10   8  -3    5.52    0.37
  -9  -8   3    5.33    0.32
  -9   8   3    3.94    0.41
   9   8  -3    4.84    0.33
  -8  -8   3   84.64    3.55
   8   8  -3   76.97    3.56
  -8   8   3   71.01    3.59
  -7  -8   3   93.98    4.07
  -7   8   3   89.06    4.11
   7   8  -3   85.27    4.08
  -6  -8   3   36.60    1.64
   6   8  -3   35.09    1.67
  -6   8   3   35.01    1.69
  -5  -8   3    9.57    0.46
  -5   8   3    9.12    0.54
  -4  -8   3   46.48    1.89
  -4   8   3   38.58    1.93
  -4   8   3   41.15    1.88
   4   8  -3   38.16    1.91
  -3   8   3  110.45    5.09
   3   8  -3  104.43    5.07
  -3   8   3  120.24    5.06
  -2   8   3   37.47    1.71
   2   8  -3   34.74    1.69
  -2   8   3   36.62    1.68
  -1   8   3    4.26    0.28
  -1   8   3    4.79    0.30
   1   8  -3    4.30    0.28
   0   8  -3   64.30    2.94
   0   8   3   62.76    2.94
   0   8   3   55.98    2.93
   0   8  -3   72.42    2.89
   1   8   3   78.19    3.64
  -1   8  -3   75.14    3.64
  -1   8  -3   89.61    3.60
   1   8   3   75.51    3.65
  -2   8  -3  100.72    4.27
   2   8   3   90.64    4.31
  -2   8  -3   91.67    4.30
  -3  -8  -3    1.04    0.16
  -3   8  -3    0.98    0.11
  -3   8  -3    0.82    0.14
   3   8   3    0.86    0.16
  -4  -8  -3   73.03    3.18
   4   8   3   69.47    3.19
  -4   8  -3   67.34    3.14
  -4   8  -3   66.42    3.17
  -5  -8  -3  101.03    4.71
   5   8   3  111.33    4.73
  -5   8  -3   99.50    4.70
  -5   8  -3  100.33    4.67
  -6  -8  -3   88.93    3.95
  -6   8  -3   83.65    3.94
   6   8   3   84.67    3.96
  -6   8  -3   86.75    3.92
  -7  -8  -3    1.61    0.21
  -7   8  -3    1.79    0.18
  -7   8  -3    1.74    0.20
   7   8   3    1.36    0.21
  -8  -8  -3   16.58    0.89
  -8   8  -3   16.73    0.86
  -8   8  -3   17.22    0.87
   8   8   3   17.77    0.91
  -9  -8  -3   83.61    3.89
   9   8   3   81.99    3.90
  -9   8  -3   84.04    3.86
  -9   8  -3   87.06    3.87
 -10  -8  -3   19.48    1.08
  10   8   3   22.32    1.11
 -10   8  -3   22.07    1.07
 -11  -8  -3    5.75    0.44
 -11   8  -3    5.16    0.41
  11   8   3    5.30    0.45
 -12  -8  -3    2.14    0.27
 -12   8  -3    2.32    0.28
  12   8   3    2.24    0.30
 -13  -8  -3   38.44    1.88
  13   8   3   39.37    1.91
 -13   8  -3   37.65    1.87
 -14  -8  -3   32.12    1.66
  14   8   3   33.96    1.70
 -14   8  -3   34.12    1.67
 -15  -8  -3    5.23    0.50
  15   8   3    5.24    0.55
 -15   8  -3    5.09    0.51
 -16  -8  -3    1.14    0.31
 -16   8  -3    0.33    0.27
  16   8   3    0.96    0.33
  17   9  -3    3.70    0.41
 -16   9   3    1.10    0.37
  16   9  -3    1.75    0.28
 -15   9   3    0.95    0.33
  15   9  -3    0.61    0.23
  14   9  -3    1.94    0.28
 -14   9   3    2.05    0.36
  13   9  -3    1.37    0.22
 -13   9   3    1.29    0.30
  12   9  -3    7.65    0.50
 -12   9   3    8.60    0.61
 -11   9   3   28.56    1.43
  11   9  -3   27.53    1.36
  10   9  -3    0.32    0.14
 -10   9   3    0.62    0.22
   9   9  -3    1.11    0.17
  -9   9   3    0.91    0.23
  -8   9   3    5.36    0.42
   8   9  -3    4.63    0.35
   7   9  -3   18.21    0.95
  -7   9   3   20.50    1.00
   6   9  -3   14.10    0.75
  -6   9   3   16.08    0.81
  -5   9   3    0.06    0.15
   5   9  -3    0.13    0.11
   4   9  -3    5.97    0.36
  -4   9   3    6.25    0.40
  -3   9   3    4.65    0.27
   3   9  -3    4.20    0.29
  -3   9   3    4.57    0.34
  -2   9   3   49.71    2.32
  -2   9   3   49.76    2.34
   2   9  -3   51.52    2.33
   1   9  -3   19.25    0.93
  -1   9   3   19.69    0.95
  -1   9   3   18.58    0.93
   0   9  -3    0.03    0.10
   0   9   3    0.39    0.12
   0   9   3    0.04    0.11
   1   9   3   19.32    0.95
  -1   9  -3   21.07    0.95
   1   9   3   17.46    0.95
   2   9   3   39.08    1.95
  -2   9  -3   39.66    1.93
  -2   9  -3   45.55    1.90
  -3  -9  -3   22.52    1.22
  -3   9  -3   28.55    1.18
   3   9   3   25.00    1.23
  -3   9  -3   24.11    1.21
  -4  -9  -3    0.05    0.13
   4   9   3    0.52    0.16
  -4   9  -3   -0.06    0.11
  -4   9  -3   -0.01    0.10
  -5  -9  -3    4.06    0.34
  -5   9  -3    3.92    0.28
   5   9   3    3.61    0.34
  -5   9  -3    4.29    0.31
  -6  -9  -3   11.47    0.66
  -6   9  -3   11.68    0.61
  -6   9  -3   11.67    0.63
   6   9   3   12.44    0.67
  -7  -9  -3    8.73    0.53
  -7   9  -3    8.56    0.48
   7   9   3    7.54    0.53
  -7   9  -3    8.51    0.49
  -8  -9  -3   45.17    2.02
   8   9   3   43.45    2.04
  -8   9  -3   38.68    1.98
  -8   9  -3   42.17    1.99
  -9  -9  -3   11.60    0.66
  -9   9  -3   11.88    0.63
   9   9   3   10.62    0.68
 -10  -9  -3    5.03    0.42
  10   9   3    5.03    0.44
 -10   9  -3    4.68    0.39
 -11  -9  -3   11.34    0.66
  11   9   3   10.18    0.68
 -11   9  -3   10.89    0.64
 -12  -9  -3    7.56    0.55
 -12   9  -3    8.04    0.54
  12   9   3    8.01    0.58
 -13  -9  -3    0.73    0.23
 -13   9  -3    0.63    0.24
  13   9   3    0.39    0.26
 -14  -9  -3    1.67    0.28
  14   9   3    1.36    0.31
 -14   9  -3    1.57    0.30
 -15  -9  -3   15.31    0.90
 -15   9  -3   15.62    0.92
  15   9   3   15.01    0.94
 -16   9  -3   -0.23    0.27
 -16  10   3    8.29    0.77
  16  10  -3    8.35    0.59
  15  10  -3   14.57    0.86
 -15  10   3   15.70    0.97
 -14  10   3    1.49    0.33
  14  10  -3    0.72    0.24
 -13  10   3    2.06    0.34
  13  10  -3    1.50    0.26
  12  10  -3    4.51    0.38
 -12  10   3    4.30    0.43
  11  10  -3   39.07    1.87
 -11  10   3   38.97    1.92
 -10  10   3    2.20    0.30
  10  10  -3    1.92    0.22
  -9  10   3    0.22    0.20
   9  10  -3    0.28    0.16
   8  10  -3    7.42    0.47
  -8  10   3    8.23    0.53
  -7  10   3   26.05    1.34
   7  10  -3   28.07    1.32
   6  10  -3   18.44    0.91
  -6  10   3   17.91    0.95
  -5  10   3   25.28    1.20
   5  10  -3   22.93    1.16
   4  10  -3   27.37    1.31
  -4  10   3   27.69    1.34
  -3  10   3   20.25    0.99
   3  10  -3   20.02    0.99
  -3  10   3   21.03    1.02
   2  10  -3   33.08    1.56
  -2  10   3   34.46    1.58
  -2  10   3   31.92    1.56
   1  10  -3    1.89    0.19
  -1  10   3    1.72    0.20
  -1  10   3    1.88    0.20
   0  10  -3    6.07    0.35
   0  10   3    5.49    0.37
   0  10   3    4.93    0.37
   1  10   3   25.83    1.41
   1  10   3   29.88    1.41
  -1  10  -3   32.78    1.41
   2  10   3    9.91    0.60
  -2  10  -3   11.06    0.57
  -3 -10  -3   14.04    0.80
  -3  10  -3   15.91    0.78
   3  10   3   16.47    0.82
  -4 -10  -3    1.22    0.19
   4  10   3    0.83    0.20
  -4  10  -3    1.30    0.17
  -5 -10  -3   17.59    0.90
  -5  10  -3   16.96    0.95
   5  10   3   17.26    0.91
  -5  10  -3   17.22    0.87
  -6 -10  -3   22.91    1.22
   6  10   3   25.66    1.24
  -6  10  -3   25.37    1.19
  -6  10  -3   24.10    1.19
  -7 -10  -3   12.87    0.72
  -7  10  -3   12.56    0.68
  -7  10  -3   12.72    0.67
   7  10   3   12.64    0.73
  -8 -10  -3    0.38    0.18
  -8  10  -3    0.42    0.15
   8  10   3    0.30    0.21
  -8  10  -3    0.45    0.25
  -9 -10  -3    0.22    0.18
  -9  10  -3    0.20    0.16
   9  10   3    0.04    0.21
 -10 -10  -3   31.69    1.54
  10  10   3   30.84    1.57
 -10  10  -3   30.79    1.51
 -11 -10  -3    0.81    0.22
 -11  10  -3    0.45    0.20
  11  10   3    0.72    0.25
 -12 -10  -3   -0.05    0.20
  12  10   3   -0.40    0.23
 -12  10  -3    0.21    0.21
 -13 -10  -3    1.69    0.28
  13  10   3    2.48    0.36
 -13  10  -3    2.63    0.32
 -14 -10  -3    1.44    0.28
 -14  10  -3    1.25    0.29
  14  10   3    1.17    0.31
 -15 -10  -3    2.80    0.37
 -15  10  -3    2.70    0.40
  16  11  -3    0.91    0.36
  15  11  -3   19.10    1.05
 -15  11   3   19.12    1.15
 -14  11   3   40.94    2.06
  14  11  -3   40.95    2.00
 -13  11   3   15.63    0.94
  13  11  -3   14.50    0.84
  12  11  -3    0.29    0.19
 -12  11   3    0.99    0.29
  11  11  -3   27.65    1.36
 -11  11   3   26.89    1.41
 -10  11   3   26.74    1.34
  10  11  -3   25.21    1.28
  -9  11   3   33.10    1.63
   9  11  -3   32.47    1.58
   8  11  -3    2.21    0.24
  -8  11   3    2.16    0.29
  -7  11   3   21.60    1.16
   7  11  -3   23.77    1.13
  -6  11   3   65.37    2.94
   6  11  -3   60.19    2.90
   5  11  -3   56.46    2.63
  -5  11   3   57.07    2.66
  -4  11   3    4.00    0.35
   4  11  -3    3.68    0.30
  -3  11   3    1.21    0.20
   3  11  -3    1.47    0.17
  -2  11   3   44.66    2.25
  -2  11   3   50.80    2.28
   2  11  -3   50.56    2.26
   1  11  -3   81.19    3.45
  -1  11   3   66.40    3.45
  -1  11   3   77.82    3.46
   0  11  -3   60.67    2.69
   0  11   3   55.53    2.70
   1  11   3    0.82    0.18
  -1  11  -3    1.18    0.16
   1  11   3    1.12    0.18
   2  11   3   30.34    1.63
  -2  11  -3   37.47    1.62
  -3 -11  -3   78.92    3.46
   3  11   3   72.53    3.46
  -3  11  -3   72.58    3.42
  -4 -11  -3   12.81    0.69
  -4  11  -3   11.98    0.65
   4  11   3   11.92    0.70
  -5 -11  -3    1.25    0.21
  -5  11  -3    1.09    0.18
   5  11   3    1.36    0.23
  -6 -11  -3   14.33    0.81
  -6  11  -3   14.70    0.77
   6  11   3   15.86    0.84
  -7 -11  -3   56.17    2.68
   7  11   3   60.07    2.71
  -7  11  -3   55.39    2.65
  -8 -11  -3    7.57    0.52
   8  11   3    7.92    0.56
  -9 -11  -3    1.37    0.24
   9  11   3    1.53    0.29
 -10 -11  -3   23.81    1.25
  10  11   3   25.26    1.29
 -11 -11  -3   14.91    0.84
  11  11   3   14.56    0.89
 -12 -11  -3   17.34    0.94
  12  11   3   15.87    0.96
 -13 -11  -3    4.37    0.40
  13  11   3    3.87    0.43
 -14 -11  -3    6.02    0.56
  14  11   3    6.43    0.64
  15  12  -3    5.27    0.57
  14  12  -3    0.21    0.26
 -14  12   3    0.09    0.32
  13  12  -3   16.99    0.93
 -13  12   3   16.04    1.01
  12  12  -3   42.20    2.07
 -12  12   3   43.67    2.13
  11  12  -3   12.66    0.75
 -11  12   3   14.17    0.84
  10  12  -3    0.12    0.18
 -10  12   3    0.26    0.25
   9  12  -3    6.25    0.43
  -9  12   3    5.57    0.53
  -8  12   3   48.13    2.28
   8  12  -3   46.86    2.24
   7  12  -3   38.58    1.90
  -7  12   3   41.47    1.94
  -6  12   3   11.32    0.70
   6  12  -3   12.69    0.67
  -5  12   3   10.92    0.63
   5  12  -3    9.63    0.57
   4  12  -3   30.48    1.39
  -4  12   3   26.95    1.41
  -3  12   3   54.60    2.52
   3  12  -3   52.63    2.49
  -2  12   3    7.06    0.48
   2  12  -3    7.42    0.44
   1  12  -3   13.40    0.67
  -1  12   3   11.38    0.68
  -1  12   3   13.30    0.70
   0  12   3   49.41    2.26
   0  12  -3   46.70    2.24
  -1  12  -3   25.77    1.21
   1  12   3   22.67    1.23
   1  12   3   25.97    1.23
   2  12   3   19.88    1.12
  -2  12  -3   24.35    1.09
  -3 -12  -3    2.02    0.24
  -3  12  -3    1.57    0.20
   3  12   3    2.08    0.26
  -4 -12  -3   35.27    1.73
   4  12   3   36.98    1.76
  -4  12  -3   35.74    1.70
  -5 -12  -3   42.56    2.03
   5  12   3   44.36    2.06
  -5  12  -3   40.50    1.99
  -6 -12  -3   34.46    1.75
   6  12   3   36.19    1.77
  -6  12  -3   37.35    1.71
  -7 -12  -3    0.08    0.18
   7  12   3    0.15    0.20
  -8 -12  -3   13.65    0.78
   8  12   3   13.54    0.81
  -9 -12  -3   51.21    2.54
   9  12   3   56.25    2.59
 -10 -12  -3    5.86    0.49
  10  12   3    6.21    0.54
 -11 -12  -3   -0.05    0.19
  11  12   3   -0.02    0.25
 -12 -12  -3    5.32    0.50
  12  12   3    5.59    0.55
 -13 -12  -3   23.34    1.27
  13  12   3   24.92    1.34
 -13  13   3   18.09    1.11
  13  13  -3   18.83    1.03
 -12  13   3    7.38    0.64
  12  13  -3    7.24    0.54
 -11  13   3    5.62    0.51
  11  13  -3    5.87    0.48
  10  13  -3    5.37    0.42
 -10  13   3    4.10    0.44
   9  13  -3   33.85    1.60
  -9  13   3   31.37    1.64
   8  13  -3   15.23    0.80
  -8  13   3   13.50    0.84
   7  13  -3    0.69    0.20
  -7  13   3    0.34    0.24
   6  13  -3   18.72    0.98
  -6  13   3   19.30    1.01
  -5  13   3   21.48    1.10
   5  13  -3   20.74    1.06
   4  13  -3   10.51    0.61
  -4  13   3   11.87    0.68
  -3  13   3    7.33    0.50
   3  13  -3    7.53    0.46
   2  13  -3    6.91    0.44
  -2  13   3    7.52    0.50
   1  13  -3   21.83    1.04
  -1  13   3   20.01    1.06
   0  13   3   25.99    1.50
   0  13   3   34.88    1.52
   0  13  -3   32.44    1.49
   1  13   3    7.07    0.51
  -1  13  -3    8.24    0.47
   1  13   3    7.34    0.49
  -2 -13  -3    1.26    0.22
  -2  13  -3    1.23    0.18
   2  13   3    1.30    0.24
  -3 -13  -3   14.85    0.82
  -3  13  -3   15.14    0.77
   3  13   3   14.37    0.83
  -4 -13  -3   10.22    0.62
  -4  13  -3    9.46    0.56
   4  13   3   10.31    0.65
  -5 -13  -3    6.33    0.48
  -5  13  -3    6.04    0.41
   5  13   3    6.45    0.51
  -6 -13  -3   -0.01    0.18
   6  13   3    0.37    0.22
  -7 -13  -3    1.78    0.26
   7  13   3    1.63    0.29
  -8 -13  -3   30.74    1.50
   8  13   3   29.55    1.54
  -9 -13  -3    0.15    0.21
   9  13   3    0.11    0.24
 -10 -13  -3    1.18    0.26
  10  13   3    1.24    0.30
 -11 -13  -3    1.03    0.24
  11  13   3    0.44    0.30
 -12 -13  -3    8.39    0.62
  12  13   3    7.92    0.68
 -13 -13  -3    5.63    0.56
 -13  14   3    0.29    0.35
 -12  14   3    0.42    0.33
  12  14  -3    0.58    0.24
  11  14  -3    1.65    0.29
 -11  14   3    1.29    0.34
 -10  14   3    1.08    0.32
  10  14  -3    1.03    0.24
  -9  14   3    0.20    0.27
   9  14  -3    0.05    0.20
  -8  14   3    0.11    0.26
   8  14  -3    0.22    0.20
  -7  14   3    0.88    0.27
   7  14  -3    1.15    0.23
   6  14  -3    0.84    0.20
  -6  14   3    0.96    0.26
   5  14  -3    0.69    0.19
  -5  14   3    0.53    0.23
   4  14  -3    2.56    0.26
  -4  14   3    2.27    0.29
  -3  14   3    1.53    0.26
   3  14  -3    1.86    0.22
   2  14  -3    0.17    0.15
  -2  14   3   -0.01    0.17
  -1  14   3    0.14    0.17
   1  14  -3    0.34    0.15
   0  14   3    0.16    0.17
   0  14  -3    0.27    0.15
  -1  14  -3    1.11    0.18
   1  14   3    0.77    0.22
  -2 -14  -3    0.30    0.19
  -2  14  -3    0.54    0.16
   2  14   3    0.39    0.21
  -3 -14  -3    0.04    0.18
   3  14   3    0.00    0.20
  -3  14  -3    0.29    0.15
  -4 -14  -3    2.14    0.27
   4  14   3    2.32    0.31
  -4  14  -3    1.92    0.22
  -5 -14  -3    0.86    0.22
   5  14   3    0.74    0.25
  -6 -14  -3   -0.08    0.20
   6  14   3    0.23    0.23
  -7 -14  -3    0.65    0.23
   7  14   3    0.78    0.27
  -8 -14  -3    4.96    0.47
   8  14   3    4.45    0.45
  -9 -14  -3    0.38    0.23
   9  14   3    0.24    0.26
 -10 -14  -3    0.67    0.24
  10  14   3    0.09    0.28
 -11 -14  -3    3.17    0.36
  11  14   3    3.18    0.43
 -12 -14  -3    0.38    0.25
 -12  15   3    0.62    0.35
 -11  15   3   11.46    0.85
  11  15  -3   12.72    0.78
  10  15  -3    7.06    0.53
 -10  15   3    5.46    0.53
   9  15  -3   13.02    0.77
  -9  15   3   13.54    0.86
   8  15  -3    3.50    0.37
  -8  15   3    2.71    0.37
  -7  15   3    3.57    0.40
   7  15  -3    4.49    0.41
  -6  15   3   18.83    1.06
   6  15  -3   19.63    1.02
   5  15  -3   25.36    1.30
  -5  15   3   26.86    1.35
  -4  15   3    5.08    0.49
   4  15  -3    6.47    0.45
   3  15  -3    0.68    0.18
  -3  15   3    0.24    0.22
  -2  15   3   17.82    0.96
   2  15  -3   18.07    0.94
   1  15  -3   39.39    1.77
  -1  15   3   34.39    1.79
   0  15  -3   32.88    1.57
   0  15   3   32.28    1.60
  -1  15  -3   -0.01    0.15
  -2 -15  -3    8.14    0.59
   2  15   3    9.01    0.62
  -2  15  -3    9.31    0.54
  -3 -15  -3   27.61    1.42
  -3  15  -3   28.26    1.37
   3  15   3   28.70    1.45
  -4 -15  -3    9.74    0.63
   4  15   3    9.43    0.67
  -5 -15  -3    0.73    0.23
   5  15   3    1.12    0.29
  -6 -15  -3    0.42    0.23
   6  15   3    0.37    0.27
  -7 -15  -3   23.11    1.23
   7  15   3   23.84    1.27
  -8 -15  -3   11.08    0.75
   8  15   3   13.36    0.84
  -9 -15  -3    5.08    0.49
   9  15   3    5.49    0.53
 -10 -15  -3    3.95    0.39
  10  15   3    3.52    0.49
 -11 -15  -3    4.36    0.41
 -11  16   3    6.46    0.78
 -10  16   3   -0.16    0.30
   9  16  -3    7.60    0.56
  -9  16   3    7.56    0.64
   8  16  -3   35.36    1.75
  -8  16   3   35.16    1.78
  -7  16   3   20.30    1.13
   7  16  -3   20.05    1.07
  -6  16   3    2.73    0.37
   6  16  -3    3.56    0.35
   5  16  -3   10.12    0.62
  -5  16   3    9.37    0.66
  -4  16   3   19.03    1.07
   4  16  -3   20.35    1.03
  -3  16   3   24.09    1.27
   3  16  -3   25.22    1.25
   2  16  -3    1.95    0.26
  -2  16   3    2.29    0.30
   1  16  -3    9.39    0.56
  -1  16   3    8.95    0.61
   0  16  -3   29.37    1.44
  -1 -16  -3   18.55    1.03
  -1  16  -3   19.45    0.98
  -2 -16  -3   13.44    0.79
  -2  16  -3   12.79    0.72
  -3 -16  -3    2.70    0.32
   3  16   3    2.09    0.33
  -4 -16  -3   25.20    1.33
   4  16   3   26.59    1.38
  -5 -16  -3   29.93    1.54
   5  16   3   31.36    1.58
  -6 -16  -3   22.45    1.22
   6  16   3   24.32    1.28
  -7 -16  -3   -0.17    0.22
   7  16   3    0.07    0.27
  -8 -16  -3    9.26    0.66
   8  16   3    9.20    0.74
  -9 -16  -3   35.86    1.90
  -9  17   3   15.89    0.98
  -8  17   3    0.35    0.30
   7  17  -3    9.15    0.64
  -7  17   3    9.89    0.71
   6  17  -3   23.75    1.21
  -6  17   3   22.54    1.25
   5  17  -3   10.97    0.70
  -5  17   3   12.41    0.77
   4  17  -3   -0.17    0.19
  -4  17   3   -0.03    0.23
   3  17  -3    2.18    0.28
  -3  17   3    1.84    0.30
  -2  17   3   16.34    0.91
   2  17  -3   15.69    0.87
  -1  17   3   12.22    0.74
   1  17  -3   11.44    0.69
   0  17  -3    4.31    0.39
  -1 -17  -3    0.15    0.23
  -1  17  -3    0.61    0.20
  -2 -17  -3    7.80    0.60
  -3 -17  -3   11.35    0.73
  -4 -17  -3    0.86    0.27
   4  17   3    0.71    0.29
   5  17   3    0.20    0.27
   6  17   3    6.33    0.62
   7  17   3    5.76    0.63
   5  18  -3    0.12    0.23
   4  18  -3   -0.10    0.21
   3  18  -3    9.57    0.63
   2  18  -3    2.88    0.31
   1  18  -3    0.07    0.20
   0  18  -3    0.24    0.20
   5  18   3    0.82    0.32
   2  19  -3   10.99    0.71
   1  19  -3    3.46    0.39
 -19   0   4    2.25    0.40
 -18   0   4    6.75    0.65
 -17   0   4    4.89    0.47
 -16   0   4   22.93    1.23
 -15   0   4   13.55    0.81
 -14   0   4    0.56    0.22
 -13   0   4   37.42    1.81
 -12   0   4  147.67    6.74
 -11   0   4    1.80    0.23
  10   0  -4   46.86    2.12
 -10   0   4   45.98    2.18
   9   0  -4  239.77   11.26
  -9   0   4  260.76   11.30
  -8   0   4  134.30    6.30
   8   0  -4  143.59    6.27
   7   0  -4   67.19    2.99
  -7   0   4   64.84    3.02
   6   0  -4   12.32    0.59
  -6   0   4   12.38    0.62
  -5   0   4   31.27    1.44
   5   0  -4   30.59    1.43
  -4   0   4   34.50    1.59
   4   0  -4   34.19    1.58
   3   0  -4  643.44   28.82
  -3   0   4  633.00   28.74
  -2   0   4    2.18    0.15
  -1   0   4   13.30    0.64
  -1   0   4   13.57    0.65
   0   0   4  218.56    9.86
   1   0   4  162.52    7.17
  -1   0  -4  154.10    7.15
   2   0   4  137.07    6.03
  -2   0  -4  128.98    6.00
  -3   0  -4  205.62    9.30
   3   0   4  206.88    9.32
   4   0   4   28.09    1.36
  -4   0  -4   29.37    1.34
   5   0   4  192.67    8.56
  -5   0  -4  185.44    8.54
  -6   0  -4   28.24    1.35
   6   0   4   29.17    1.38
  -7   0  -4    3.85    0.27
   7   0   4    3.47    0.29
  -8   0  -4   12.48    0.66
   8   0   4   12.85    0.68
   9   0   4   41.96    1.96
  -9   0  -4   40.30    1.93
  10   0   4    6.89    0.49
 -10   0  -4    7.51    0.45
 -11   0  -4   33.81    1.60
  11   0   4   32.50    1.62
  12   0   4   33.32    1.61
 -12   0  -4   32.27    1.59
  13   0   4   59.88    2.77
 -13   0  -4   56.97    2.74
 -14   0  -4    7.27    0.54
  14   0   4    7.88    0.57
  15   0   4   -0.13    0.23
 -15   0  -4   -0.06    0.21
 -16   0  -4    7.00    0.59
  16   0   4    8.02    0.63
 -17   0  -4   18.79    1.06
 -19  -1   4   12.31    0.84
 -19   1   4   11.70    0.90
 -18  -1   4   36.12    1.83
 -18   1   4   35.63    1.84
 -17  -1   4   16.43    0.99
 -17   1   4   18.20    1.03
 -16  -1   4    6.72    0.56
 -16   1   4    6.99    0.59
 -15  -1   4   20.95    1.10
 -15   1   4   20.03    1.11
 -14  -1   4   53.18    2.47
 -14   1   4   50.68    2.48
 -13  -1   4   28.41    1.35
 -13   1   4   25.61    1.36
 -12  -1   4    7.77    0.52
 -12   1   4    9.22    0.56
 -11  -1   4    0.35    0.15
 -11   1   4    0.57    0.17
 -10  -1   4    7.47    0.44
 -10   1   4    6.62    0.46
  10   1  -4    7.23    0.37
  -9  -1   4  153.73    7.16
   9  -1  -4  162.42    7.12
   9   1  -4  162.01    7.13
  -9   1   4  153.75    7.17
   8  -1  -4   10.77    0.52
  -8  -1   4   10.81    0.57
   8   1  -4   10.90    0.53
  -8   1   4   11.23    0.58
   7  -1  -4    3.08    0.17
  -7  -1   4    2.44    0.22
  -7   1   4    2.65    0.24
   7   1  -4    2.91    0.18
   6  -1  -4   94.11    4.11
  -6  -1   4   90.61    4.13
   6   1  -4   91.91    4.12
  -6   1   4   87.64    4.14
  -5  -1   4   66.08    3.13
   5  -1  -4   73.64    3.12
   5   1  -4   68.11    3.13
  -5   1   4   67.33    3.14
   4  -1  -4   38.57    1.82
  -4  -1   4   41.75    1.82
   4   1  -4   40.05    1.82
  -4   1   4   38.46    1.83
  -3  -1   4   27.21    1.25
   3  -1  -4   27.51    1.26
   3   1  -4   27.26    1.27
  -3   1   4   26.75    1.26
  -2  -1   4   95.49    4.24
   2   1  -4   96.99    4.26
  -2   1   4   90.99    4.25
  -2   1   4   92.16    4.25
  -1  -1   4   62.48    2.94
  -1  -1   4   64.61    2.92
  -1   1   4   66.90    2.93
  -1   1   4   63.64    2.93
   0  -1   4   30.30    1.40
   0   1   4   29.36    1.40
   0   1   4   29.49    1.39
   0   1  -4   31.21    1.38
   1  -1   4    0.24    0.09
  -1  -1  -4    0.19    0.06
  -1   1  -4    0.27    0.04
   1   1   4    0.28    0.09
   2  -1   4   60.00    2.96
  -2  -1  -4   67.85    2.94
   2   1   4   65.32    2.96
  -2   1  -4   65.24    2.93
   3  -1   4   17.69    0.85
  -3  -1  -4   18.41    0.83
   3   1   4   15.88    0.84
  -3   1  -4   17.18    0.82
  -4  -1  -4   25.93    1.18
   4  -1   4   25.67    1.20
   4   1   4   23.87    1.20
  -4   1  -4   24.86    1.17
  -5  -1  -4    5.58    0.33
  -5   1  -4    5.38    0.32
   5   1   4    5.70    0.35
   6  -1   4   47.86    2.22
  -6  -1  -4   48.28    2.20
  -6   1  -4   45.80    2.19
   6   1   4   48.77    2.22
   7  -1   4   75.96    3.64
  -7  -1  -4   82.21    3.62
  -7   1  -4   80.33    3.62
   7   1   4   78.11    3.64
   8  -1   4   47.02    2.19
  -8  -1  -4   49.25    2.17
  -8   1  -4   46.71    2.17
   8   1   4   43.67    2.19
   9  -1   4   18.21    0.91
  -9  -1  -4   18.39    0.89
   9   1   4   17.23    0.91
  -9   1  -4   17.04    0.88
  10  -1   4    5.64    0.40
 -10  -1  -4    4.77    0.37
 -10   1  -4    5.30    0.38
  10   1   4    5.08    0.40
 -11  -1  -4   55.41    2.73
  11  -1   4   58.49    2.75
 -11   1  -4   60.55    2.73
  11   1   4   59.96    2.76
 -12  -1  -4   26.81    1.31
  12  -1   4   25.66    1.32
 -12   1  -4   26.70    1.30
  12   1   4   25.85    1.33
 -13  -1  -4    3.15    0.32
  13  -1   4    3.06    0.34
  13   1   4    3.76    0.37
 -13   1  -4    4.00    0.38
  14  -1   4    1.16    0.26
 -14  -1  -4    1.37    0.25
  14   1   4    1.18    0.27
 -14   1  -4    1.52    0.25
  15  -1   4   18.32    1.02
 -15  -1  -4   17.23    1.00
  15   1   4   19.49    1.04
 -15   1  -4   18.72    1.01
 -16  -1  -4   19.24    1.11
  16   1   4   21.24    1.14
 -16   1  -4   20.93    1.12
 -17  -1  -4   11.69    0.82
 -17   1  -4   12.68    0.79
 -19  -2   4    6.33    0.64
 -18  -2   4    0.78    0.30
 -18   2   4    1.21    0.34
 -17  -2   4    0.75    0.27
 -17   2   4    0.52    0.30
 -16  -2   4    4.91    0.44
 -16   2   4    4.77    0.45
 -15  -2   4    7.55    0.55
 -15   2   4    6.82    0.60
 -14  -2   4    6.08    0.47
 -14   2   4    5.42    0.52
 -13  -2   4    0.61    0.20
 -13   2   4    0.24    0.21
 -12  -2   4    9.28    0.56
 -12   2   4    8.80    0.59
  12   2  -4    9.58    0.50
 -11  -2   4   19.33    1.04
  11   2  -4   22.06    1.00
 -11   2   4   21.16    1.07
 -10  -2   4    7.35    0.44
  10   2  -4    7.56    0.40
 -10   2   4    7.26    0.48
  -9  -2   4    1.16    0.16
  -9   2   4    1.18    0.18
   9   2  -4    0.97    0.12
   8  -2  -4    2.03    0.13
  -8  -2   4    1.95    0.18
  -8   2   4    2.04    0.21
   8   2  -4    1.87    0.16
   7  -2  -4   16.49    0.75
  -7  -2   4   15.95    0.79
   7   2  -4   16.32    0.77
  -7   2   4   16.05    0.81
   6  -2  -4   29.17    1.25
  -6  -2   4   26.25    1.27
  -6   2   4   26.95    1.30
   6   2  -4   26.76    1.27
   5  -2  -4   13.55    0.59
  -5  -2   4   12.17    0.60
   5   2  -4   11.70    0.61
  -5   2   4   11.94    0.63
  -4  -2   4    0.17    0.07
   4  -2  -4    0.34    0.07
   4   2  -4    0.15    0.09
  -4   2   4    0.01    0.10
  -3  -2   4   10.48    0.49
   3   2  -4    9.96    0.52
  -3   2   4   10.23    0.52
  -3   2   4   10.48    0.50
  -2  -2   4   41.12    1.88
  -2   2   4   40.17    1.90
   2   2  -4   40.96    1.91
  -2   2   4   43.31    1.90
  -1   2   4   20.11    0.96
  -1   2   4   19.72    0.95
   1   2  -4   20.52    0.97
   0  -2   4    0.32    0.09
   0   2   4    0.30    0.08
   0   2   4    0.20    0.09
   1  -2   4    9.08    0.48
  -1   2  -4    8.39    0.43
   1   2   4    9.38    0.47
   2  -2   4   30.01    1.37
  -2  -2  -4   27.78    1.35
  -2   2  -4   28.78    1.33
   2   2   4   29.24    1.36
  -3  -2  -4   19.23    0.98
   3  -2   4   21.94    1.00
   3   2   4   20.70    1.00
  -3   2  -4   20.47    0.96
  -4  -2  -4    0.02    0.08
   4  -2   4    0.21    0.10
  -4   2  -4    0.12    0.07
   4   2   4    0.10    0.10
   5  -2   4    4.39    0.31
  -5  -2  -4    4.88    0.30
  -5   2  -4    4.17    0.27
   5   2   4    4.48    0.31
  -6  -2  -4    9.12    0.50
   6  -2   4    9.47    0.51
   6   2   4    9.39    0.52
  -6   2  -4    8.92    0.48
  -7  -2  -4    8.11    0.48
   7  -2   4    9.04    0.50
   7   2   4    9.17    0.51
  -7   2  -4    8.67    0.47
   8  -2   4    3.06    0.30
  -8  -2  -4    3.47    0.28
   8   2   4    3.61    0.31
  -8   2  -4    3.75    0.28
   9  -2   4    1.69    0.22
  -9  -2  -4    1.69    0.20
  -9   2  -4    1.69    0.19
   9   2   4    1.63    0.22
 -10  -2  -4    5.56    0.39
  10  -2   4    5.10    0.39
  10   2   4    5.15    0.41
 -10   2  -4    5.29    0.38
 -11  -2  -4    2.86    0.28
  11  -2   4    3.13    0.30
 -11   2  -4    2.38    0.26
  11   2   4    2.84    0.30
  12  -2   4    0.07    0.18
 -12  -2  -4    0.35    0.18
  12   2   4    0.11    0.19
 -12   2  -4    0.10    0.17
 -13  -2  -4    0.42    0.20
  13  -2   4    0.79    0.22
  13   2   4    0.11    0.23
 -13   2  -4    0.35    0.19
 -14  -2  -4    1.74    0.26
  14  -2   4    1.27    0.26
  14   2   4    1.59    0.29
 -14   2  -4    1.92    0.27
 -15  -2  -4    0.57    0.23
 -15   2  -4    0.49    0.23
  15   2   4    0.58    0.26
 -16  -2  -4    0.12    0.23
 -16   2  -4    0.25    0.24
  16   2   4    0.34    0.28
 -17   2  -4   -0.01    0.25
  17   2   4    0.36    0.30
 -19  -3   4   12.42    0.85
 -18  -3   4   18.91    1.10
 -18   3   4   19.56    1.14
 -17  -3   4    3.26    0.38
 -17   3   4    3.15    0.42
 -16  -3   4    2.47    0.33
 -16   3   4    3.44    0.40
 -15  -3   4   16.82    0.92
 -15   3   4   16.06    0.95
 -14  -3   4   44.37    2.18
 -14   3   4   47.08    2.22
 -13  -3   4   17.55    0.95
 -13   3   4   18.44    0.99
  13   3  -4   18.35    0.90
 -12  -3   4    5.24    0.40
  12   3  -4    4.99    0.33
 -12   3   4    5.37    0.44
 -11  -3   4    2.75    0.26
  11   3  -4    2.64    0.22
 -11   3   4    2.38    0.27
 -10  -3   4   15.38    0.81
 -10   3   4   16.33    0.84
  10   3  -4   15.98    0.77
  -9  -3   4  172.19    7.64
   9   3  -4  168.56    7.62
  -9   3   4  165.45    7.66
  -8  -3   4    3.66    0.27
   8   3  -4    4.18    0.24
  -8   3   4    3.99    0.31
  -7  -3   4    9.46    0.51
   7  -3  -4   10.65    0.47
   7   3  -4   10.22    0.51
  -7   3   4    9.87    0.55
  -6  -3   4   68.84    3.15
   6  -3  -4   76.03    3.12
   6   3  -4   67.29    3.15
  -6   3   4   64.32    3.17
   5  -3  -4   79.43    3.22
  -5  -3   4   69.77    3.23
  -5   3   4   67.43    3.26
   5   3  -4   68.17    3.24
  -4  -3   4   79.92    3.49
  -4   3   4   71.99    3.52
   4   3  -4   79.39    3.51
  -3  -3   4   17.61    0.78
  -3   3   4   16.68    0.82
  -3   3   4   15.34    0.79
   3   3  -4   17.62    0.82
  -2   3   4   93.82    4.40
   2   3  -4   99.21    4.42
  -2   3   4   98.56    4.41
   1   3  -4  103.66    4.55
  -1   3   4   95.55    4.58
   1   3  -4  102.34    4.60
  -1   3   4  103.05    4.59
   0   3   4   53.09    2.50
   0   3   4   53.21    2.50
   0   3  -4   57.78    2.47
  -1   3  -4    2.19    0.15
   1   3   4    3.16    0.21
   1   3   4    3.34    0.22
  -2  -3  -4   74.15    3.51
   2  -3   4   76.41    3.52
   2   3   4   78.36    3.52
  -2   3  -4   79.03    3.48
  -3  -3  -4   32.29    1.46
   3  -3   4   30.07    1.46
   3   3   4   30.87    1.46
  -3   3  -4   30.44    1.42
   4  -3   4   45.98    2.16
  -4  -3  -4   50.16    2.15
   4   3   4   45.59    2.16
  -4   3  -4   44.28    2.12
  -5  -3  -4   17.50    0.90
   5  -3   4   18.55    0.91
  -5   3  -4   18.67    0.88
   5   3   4   18.53    0.91
   6  -3   4   19.28    0.98
  -6  -3  -4   19.27    0.97
   6   3   4   21.19    0.99
  -6   3  -4   19.94    0.95
  -7  -3  -4   56.67    2.65
   7  -3   4   54.12    2.66
  -7   3  -4   60.32    2.64
   7   3   4   58.54    2.68
  -8  -3  -4   48.27    2.23
   8  -3   4   48.77    2.24
  -8   3  -4   47.03    2.22
   8   3   4   47.47    2.26
   9  -3   4    2.09    0.23
  -9  -3  -4    1.98    0.22
  -9   3  -4    2.10    0.21
   9   3   4    2.22    0.25
 -10  -3  -4    4.90    0.39
  10  -3   4    5.31    0.40
 -10   3  -4    5.35    0.38
  10   3   4    5.09    0.41
  11  -3   4   35.63    1.75
 -11  -3  -4   36.07    1.75
 -11   3  -4   39.13    1.74
  11   3   4   34.45    1.77
  12  -3   4   28.79    1.43
 -12  -3  -4   27.69    1.42
 -12   3  -4   29.79    1.42
  12   3   4   29.50    1.46
 -13  -3  -4   11.29    0.68
  13  -3   4   11.99    0.69
  13   3   4   10.95    0.71
 -13   3  -4   11.65    0.69
 -14  -3  -4    0.29    0.21
  14  -3   4    0.57    0.24
 -14   3  -4    0.51    0.21
  14   3   4    0.31    0.24
 -15  -3  -4    3.69    0.38
  15   3   4    4.20    0.42
 -15   3  -4    3.38    0.36
 -16  -3  -4   12.85    0.79
 -16   3  -4   11.86    0.78
  16   3   4   12.52    0.83
 -17   3  -4   20.59    1.10
  17   3   4   18.00    1.10
 -18  -4   4    3.31    0.40
 -18   4   4    3.24    0.45
 -17  -4   4   11.75    0.77
 -17   4   4   12.06    0.83
 -16  -4   4   55.20    2.57
 -16   4   4   51.83    2.59
 -15  -4   4   36.84    1.75
 -15   4   4   34.26    1.78
 -14  -4   4    0.59    0.21
  14   4  -4    0.25    0.16
 -14   4   4    0.61    0.25
 -13  -4   4   37.63    1.74
 -13   4   4   35.54    1.76
  13   4  -4   34.54    1.69
 -12  -4   4  184.20    7.98
 -12   4   4  163.43    7.99
  12   4  -4  178.72    7.94
 -11  -4   4   22.10    1.11
  11   4  -4   21.81    1.07
 -11   4   4   23.45    1.15
 -10  -4   4   88.72    4.02
  10   4  -4   88.00    4.00
 -10   4   4   86.49    4.04
  -9  -4   4  146.68    6.82
   9   4  -4  155.20    6.81
  -9   4   4  149.50    6.85
  -8  -4   4  165.47    7.61
   8   4  -4  164.59    7.60
  -8   4   4  175.16    7.64
  -7  -4   4  176.44    7.94
  -7   4   4  169.66    7.98
   7   4  -4  181.99    7.95
  -6  -4   4   77.49    3.48
   6   4  -4   76.45    3.50
  -6   4   4   76.56    3.52
   5  -4  -4   12.72    0.53
  -5  -4   4   10.66    0.54
   5   4  -4   11.14    0.57
  -5   4   4   10.46    0.59
  -4  -4   4   81.66    3.52
   4   4  -4   81.08    3.56
  -4   4   4   73.31    3.57
  -4   4   4   76.37    3.53
  -3   4   4  718.72   30.23
   3   4  -4  580.22   30.23
  -3   4   4  712.07   30.22
  -2   4   4   33.12    1.51
  -2   4   4   32.45    1.53
  -1   4   4    0.56    0.12
  -1   4   4    0.94    0.11
   1   4  -4    1.05    0.13
   0   4   4  156.95    7.54
   0   4  -4  177.31    7.56
   0   4   4  166.78    7.54
   1   4   4  235.66   11.22
   1   4   4  241.12   11.22
  -1   4  -4  248.65   11.18
  -1   4  -4  270.16   11.24
  -2  -4  -4  301.45   13.30
  -2   4  -4  297.82   13.26
   2   4   4  285.57   13.30
  -3  -4  -4   33.41    1.49
   3  -4   4   31.56    1.49
  -3   4  -4   30.17    1.45
   3   4   4   31.81    1.50
  -4  -4  -4   16.22    0.82
   4  -4   4   16.25    0.82
  -4   4  -4   16.82    0.79
   4   4   4   16.96    0.83
   5  -4   4  257.16   11.79
  -5  -4  -4  263.19   11.79
  -5   4  -4  271.11   11.76
   5   4   4  253.18   11.80
   6  -4   4  124.76    6.18
  -6  -4  -4  146.87    6.18
   6   4   4  127.96    6.19
  -6   4  -4  144.51    6.16
   7  -4   4   10.66    0.61
  -7  -4  -4   12.04    0.61
   7   4   4   11.11    0.63
  -7   4  -4   11.46    0.59
   8  -4   4    5.09    0.38
  -8  -4  -4    6.04    0.39
  -8   4  -4    6.01    0.37
   8   4   4    5.98    0.42
   9  -4   4   76.88    3.52
  -9  -4  -4   76.51    3.52
  -9   4  -4   77.64    3.51
   9   4   4   74.27    3.54
 -10  -4  -4   43.65    2.10
  10  -4   4   45.99    2.11
  10   4   4   45.64    2.13
 -10   4  -4   42.70    2.09
 -11  -4  -4   83.32    3.77
  11  -4   4   79.28    3.76
  11   4   4   82.81    3.79
 -11   4  -4   80.30    3.75
 -12  -4  -4   10.97    0.67
  12  -4   4   11.42    0.66
 -12   4  -4   11.61    0.66
  12   4   4   10.74    0.69
  13  -4   4   57.66    2.61
 -13  -4  -4   55.65    2.61
 -13   4  -4   52.22    2.60
  13   4   4   55.49    2.65
 -14  -4  -4   29.18    1.51
  14   4   4   30.48    1.55
 -14   4  -4   31.02    1.51
 -15  -4  -4   13.98    0.79
 -15   4  -4   12.22    0.78
  15   4   4   12.18    0.80
 -16  -4  -4   -0.07    0.25
 -16   4  -4    0.28    0.25
  16   4   4    0.02    0.28
  17   4   4   15.30    0.97
 -17   4  -4   16.59    0.99
 -18   5   4   30.14    1.63
 -17   5   4    6.43    0.58
 -16  -5   4    0.08    0.22
 -16   5   4   -0.06    0.28
 -15  -5   4   49.36    2.29
 -15   5   4   45.96    2.33
 -14  -5   4   55.42    2.77
  14   5  -4   62.70    2.75
 -14   5   4   58.77    2.82
 -13  -5   4   19.01    0.97
 -13   5   4   18.81    1.02
  13   5  -4   17.95    0.93
 -12  -5   4    0.71    0.18
  12   5  -4    0.63    0.14
 -12   5   4    0.61    0.23
 -11  -5   4   27.62    1.33
  11   5  -4   27.94    1.31
 -11   5   4   26.76    1.37
 -10  -5   4   30.66    1.43
 -10   5   4   29.25    1.47
  10   5  -4   29.88    1.41
  -9  -5   4   77.54    3.59
   9   5  -4   81.90    3.59
  -9   5   4   76.10    3.63
  -8  -5   4    1.81    0.16
   8   5  -4    1.36    0.15
  -8   5   4    1.54    0.20
  -7  -5   4   33.15    1.55
  -7   5   4   33.58    1.60
   7   5  -4   33.72    1.56
  -6  -5   4  145.33    6.32
  -6   5   4  135.87    6.37
   6   5  -4  139.32    6.35
   5  -5  -4   59.36    2.48
  -5  -5   4   54.62    2.49
   5   5  -4   52.35    2.52
  -5   5   4   53.07    2.54
   4   5  -4    3.13    0.22
  -4   5   4    2.89    0.26
  -4   5   4    2.95    0.18
   3   5  -4   46.17    2.15
  -3   5   4   47.37    2.13
  -3   5   4   46.10    2.16
  -2   5   4  122.54    6.22
  -2   5   4  137.40    6.20
   2   5  -4  152.05    6.23
  -1   5   4  122.06    5.40
  -1   5   4  108.54    5.40
   1   5  -4  127.06    5.42
   0   5  -4   30.55    1.39
   0   5   4   28.70    1.37
   0   5   4   28.60    1.38
  -1   5  -4   10.57    0.45
   1   5   4    9.21    0.51
  -1   5  -4    9.36    0.52
   1   5   4    9.18    0.51
  -2  -5  -4  121.04    5.60
  -2   5  -4  127.42    5.61
   2   5   4  125.62    5.60
  -2   5  -4  119.15    5.55
  -3  -5  -4   66.98    3.24
  -3   5  -4   72.94    3.20
   3   5   4   73.94    3.25
  -3   5  -4   68.68    3.25
  -4  -5  -4   27.48    1.37
  -4   5  -4   29.74    1.33
   4   5   4   29.15    1.39
  -5  -5  -4    0.31    0.12
   5  -5   4    0.17    0.12
  -5   5  -4    0.34    0.09
   5   5   4    0.43    0.14
   6  -5   4   78.71    3.76
  -6  -5  -4   79.46    3.77
  -6   5  -4   87.08    3.74
   6   5   4   83.31    3.79
  -7  -5  -4  110.91    4.70
   7  -5   4  101.32    4.69
   7   5   4  101.94    4.71
  -7   5  -4   96.39    4.66
   8  -5   4   62.36    2.92
  -8  -5  -4   62.50    2.93
   8   5   4   64.20    2.95
  -8   5  -4   63.37    2.90
   9  -5   4   11.43    0.62
  -9  -5  -4   11.02    0.63
  -9   5  -4   11.32    0.60
   9   5   4   10.15    0.64
  10  -5   4   26.67    1.31
 -10  -5  -4   28.45    1.32
  10   5   4   26.90    1.35
 -10   5  -4   25.05    1.30
  11  -5   4   80.77    3.78
 -11  -5  -4   87.30    3.79
  11   5   4   81.77    3.81
 -11   5  -4   77.18    3.76
  12  -5   4   44.04    2.13
 -12  -5  -4   43.96    2.14
  12   5   4   42.98    2.16
 -12   5  -4   47.73    2.13
 -13  -5  -4    3.25    0.33
  13   5   4    2.46    0.33
 -13   5  -4    2.87    0.31
 -14  -5  -4    7.89    0.56
  14   5   4    6.76    0.57
 -14   5  -4    7.10    0.55
 -15  -5  -4   41.04    2.01
 -15   5  -4   42.29    2.01
  15   5   4   39.54    2.03
 -16  -5  -4   31.23    1.58
 -16   5  -4   31.77    1.57
  16   5   4   29.07    1.60
  17   5   4    6.30    0.67
 -17   6   4   11.47    0.85
 -16   6   4   14.36    0.93
  15   6  -4    2.03    0.26
 -15   6   4    2.51    0.38
 -14   6   4    0.19    0.26
  14   6  -4    0.06    0.17
  13   6  -4    2.38    0.24
 -13   6   4    3.09    0.36
 -12  -6   4   28.01    1.37
 -12   6   4   28.09    1.42
  12   6  -4   28.04    1.35
 -11  -6   4   22.27    1.12
  11   6  -4   22.86    1.11
 -11   6   4   23.27    1.18
 -10  -6   4    0.83    0.14
  10   6  -4    0.71    0.14
 -10   6   4    0.44    0.20
  -9  -6   4    6.33    0.36
   9   6  -4    6.25    0.38
  -9   6   4    5.84    0.44
  -8  -6   4   13.16    0.66
  -8   6   4   13.54    0.73
   8   6  -4   13.32    0.67
  -7  -6   4   22.12    1.03
   7   6  -4   21.30    1.05
  -7   6   4   22.41    1.09
  -6  -6   4   10.58    0.51
  -6   6   4   11.14    0.59
   6   6  -4    9.87    0.54
  -5  -6   4    3.47    0.19
  -5   6   4    3.50    0.28
   5   6  -4    3.23    0.24
  -4   6   4   17.06    0.79
   4   6  -4   16.77    0.83
  -4   6   4   17.04    0.85
  -3   6   4    8.22    0.40
  -3   6   4    7.19    0.44
   3   6  -4    8.21    0.43
   2   6  -4    8.04    0.44
  -2   6   4    7.71    0.41
  -1   6   4    1.53    0.14
  -1   6   4    1.17    0.15
   1   6  -4    1.06    0.15
   0   6  -4   10.35    0.55
   0   6   4   10.43    0.55
   0   6   4   10.48    0.54
   1   6   4   14.19    0.76
  -1   6  -4   15.19    0.77
   1   6   4   16.42    0.76
  -2   6  -4   12.73    0.72
   2   6   4   15.17    0.73
  -2   6  -4   14.78    0.67
  -3  -6  -4    0.78    0.14
  -3   6  -4    0.93    0.16
  -3   6  -4    0.87    0.09
   3   6   4    0.87    0.15
  -4  -6  -4   30.18    1.55
  -4   6  -4   33.38    1.51
  -4   6  -4   34.22    1.56
   4   6   4   33.43    1.57
  -5  -6  -4   28.28    1.40
   5   6   4   28.95    1.42
  -5   6  -4   31.55    1.41
  -5   6  -4   28.13    1.36
  -6  -6  -4    7.89    0.46
  -6   6  -4    6.76    0.41
   6   6   4    8.70    0.49
   7  -6   4   -0.01    0.12
  -7  -6  -4    0.06    0.14
   7   6   4   -0.04    0.14
  -7   6  -4    0.01    0.11
  -8  -6  -4    1.54    0.21
   8  -6   4    1.74    0.20
  -8   6  -4    1.59    0.18
   8   6   4    1.42    0.22
  -9  -6  -4   27.77    1.33
   9  -6   4   27.37    1.32
  -9   6  -4   25.40    1.30
   9   6   4   27.43    1.35
 -10  -6  -4   12.48    0.70
  10  -6   4   12.04    0.69
  10   6   4   11.79    0.73
 -10   6  -4   13.40    0.69
  11  -6   4    0.22    0.17
 -11  -6  -4    0.29    0.19
  11   6   4    0.13    0.20
 -11   6  -4    0.16    0.16
 -12  -6  -4    7.18    0.53
 -12   6  -4    7.60    0.52
  12   6   4    7.51    0.57
 -13  -6  -4   10.32    0.65
 -13   6  -4    9.89    0.63
  13   6   4    9.75    0.69
 -14  -6  -4    8.11    0.57
  14   6   4    7.00    0.59
 -14   6  -4    7.73    0.56
 -15  -6  -4    0.47    0.24
 -15   6  -4    0.27    0.24
  15   6   4    0.06    0.28
 -16  -6  -4    5.01    0.50
  16   6   4    6.09    0.61
 -16   6  -4    5.35    0.54
 -17   7   4    9.33    0.79
 -16   7   4    1.14    0.35
  16   7  -4    1.11    0.30
 -15   7   4    4.53    0.47
  15   7  -4    4.61    0.41
  14   7  -4    1.98    0.25
 -14   7   4    1.33    0.32
 -13   7   4    5.34    0.53
  13   7  -4    4.97    0.39
 -12   7   4    5.66    0.53
  12   7  -4    6.34    0.42
 -11   7   4    4.97    0.47
  11   7  -4    5.38    0.37
 -10   7   4   -0.05    0.18
  10   7  -4    0.08    0.13
   9   7  -4   13.34    0.69
  -9   7   4   13.17    0.75
  -8   7   4   21.92    1.09
   8   7  -4   20.98    1.04
   7   7  -4   22.11    1.09
  -7   7   4   23.21    1.13
   6   7  -4    5.92    0.34
  -6   7   4    5.39    0.40
   5   7  -4    0.09    0.09
  -5   7   4    0.09    0.13
   4   7  -4    0.34    0.11
  -4   7   4    0.15    0.12
  -4   7   4    0.09    0.06
   3   7  -4   31.07    1.40
  -3   7   4   28.15    1.37
  -2   7   4   19.95    0.94
   2   7  -4   18.46    0.93
  -2   7   4   18.64    0.90
  -1   7   4    0.86    0.12
  -1   7   4    0.56    0.13
   1   7  -4    0.85    0.14
   0   7  -4    1.70    0.18
   0   7   4    1.17    0.16
   0   7   4    1.83    0.19
   1   7   4    4.33    0.30
   1   7   4    4.06    0.29
  -1   7  -4    4.05    0.29
  -2   7  -4   39.11    1.86
  -2   7  -4   39.94    1.80
   2   7   4   39.70    1.87
  -3  -7  -4    0.16    0.12
  -3   7  -4    0.20    0.07
  -3   7  -4    0.11    0.13
   3   7   4    0.15    0.13
  -4  -7  -4    0.33    0.13
   4   7   4    0.10    0.14
  -4   7  -4    0.05    0.13
  -4   7  -4    0.08    0.08
  -5  -7  -4    1.52    0.20
   5   7   4    1.38    0.20
  -5   7  -4    1.40    0.14
  -5   7  -4    1.63    0.20
  -6  -7  -4   10.86    0.59
  -6   7  -4   10.35    0.53
   6   7   4   10.23    0.60
  -6   7  -4    9.90    0.58
  -7  -7  -4    5.73    0.41
  -7   7  -4    5.75    0.36
  -7   7  -4    5.24    0.40
   7   7   4    6.07    0.43
  -8  -7  -4    1.09    0.20
   8   7   4    1.59    0.24
  -8   7  -4    1.03    0.20
  -8   7  -4    1.04    0.17
  -9  -7  -4   14.73    0.82
  -9   7  -4   15.72    0.80
   9   7   4   15.60    0.86
 -10  -7  -4    6.46    0.47
  10   7   4    6.83    0.51
 -10   7  -4    6.81    0.45
 -11  -7  -4   11.46    0.66
 -11   7  -4   10.50    0.62
  11   7   4    9.99    0.67
 -12  -7  -4    1.49    0.25
 -12   7  -4    1.79    0.25
  12   7   4    1.61    0.28
 -13  -7  -4    0.31    0.21
 -13   7  -4   -0.08    0.19
  13   7   4    0.20    0.24
 -14  -7  -4    0.66    0.24
  14   7   4    0.51    0.28
 -14   7  -4    0.36    0.23
 -15  -7  -4    0.04    0.23
  15   7   4    0.34    0.29
 -15   7  -4   -0.19    0.22
  16   7   4   -0.17    0.33
 -16   7  -4    0.08    0.26
  16   8  -4   33.44    1.65
 -16   8   4   33.69    1.76
  15   8  -4    7.46    0.53
 -15   8   4    8.40    0.69
  14   8  -4    2.92    0.30
 -14   8   4    2.07    0.36
  13   8  -4   32.34    1.56
 -13   8   4   31.74    1.63
 -12   8   4   82.36    3.74
  12   8  -4   77.34    3.68
 -11   8   4    2.16    0.31
  11   8  -4    1.77    0.22
  10   8  -4   23.18    1.09
 -10   8   4   20.44    1.14
   9   8  -4   88.35    4.07
  -9   8   4   89.34    4.11
   8   8  -4   66.90    3.12
  -8   8   4   68.94    3.17
   7   8  -4   68.94    3.17
  -7   8   4   68.98    3.21
   6   8  -4   15.78    0.80
  -6   8   4   16.10    0.84
  -5   8   4   22.85    1.15
   5   8  -4   23.62    1.12
  -4   8   4   56.48    2.63
  -3   8   4  212.52    9.26
  -3   8   4  191.10    9.22
   3   8  -4  210.27    9.25
  -2   8   4    1.83    0.21
  -2   8   4    2.31    0.19
  -1   8   4    3.53    0.25
   1   8  -4    3.36    0.27
  -1   8   4    2.71    0.27
   0   8  -4   87.99    4.01
   0   8   4   91.98    4.01
   0   8   4   82.70    4.00
  -1   8  -4   70.98    3.68
   1   8   4   85.23    3.70
   1   8   4   85.49    3.70
  -2   8  -4  100.40    4.52
   2   8   4   97.29    4.53
  -3  -8  -4    9.41    0.53
  -3   8  -4    8.24    0.51
   3   8   4    9.07    0.53
  -4  -8  -4   12.35    0.65
   4   8   4   11.35    0.66
  -4   8  -4   12.09    0.58
  -4   8  -4   10.85    0.64
  -5  -8  -4  152.73    7.10
  -5   8  -4  161.32    7.06
  -5   8  -4  154.80    7.10
   5   8   4  155.58    7.12
  -6  -8  -4   90.62    4.08
  -6   8  -4   85.80    4.03
   6   8   4   89.88    4.10
  -6   8  -4   88.15    4.07
  -7  -8  -4    5.55    0.42
  -7   8  -4    4.46    0.38
   7   8   4    5.76    0.43
  -7   8  -4    5.12    0.34
  -8  -8  -4    9.16    0.59
  -8   8  -4    8.82    0.57
   8   8   4   10.31    0.62
  -8   8  -4   10.28    0.54
  -9  -8  -4   63.64    3.11
  -9   8  -4   68.91    3.11
  -9   8  -4   63.36    3.07
   9   8   4   71.12    3.15
 -10  -8  -4   25.61    1.30
 -10   8  -4   24.90    1.28
  10   8   4   26.98    1.33
 -10   8  -4   25.60    1.26
 -11  -8  -4   38.39    1.81
  11   8   4   36.00    1.84
 -11   8  -4   36.79    1.78
 -12  -8  -4    5.93    0.50
 -12   8  -4    6.01    0.47
  12   8   4    6.39    0.56
 -13  -8  -4   27.85    1.41
 -13   8  -4   27.36    1.38
  13   8   4   27.07    1.44
 -14  -8  -4   22.61    1.22
  14   8   4   21.79    1.25
 -14   8  -4   24.31    1.21
 -15  -8  -4   13.93    0.87
 -15   8  -4   14.47    0.86
  15   8   4   13.96    0.92
 -16   8  -4    0.26    0.27
  17   9  -4   11.87    0.82
 -16   9   4    2.11    0.41
  16   9  -4    1.26    0.27
  15   9  -4   67.75    3.14
 -15   9   4   65.52    3.21
 -14   9   4   86.88    4.09
  14   9  -4   86.89    4.02
  13   9  -4   60.51    2.81
 -13   9   4   59.28    2.88
 -12   9   4    0.61    0.27
  12   9  -4    0.34    0.18
  11   9  -4   64.68    2.99
 -11   9   4   63.71    3.04
  10   9  -4  113.05    5.36
 -10   9   4  122.23    5.42
  -9   9   4  129.24    5.95
   9   9  -4  130.47    5.92
  -8   9   4    2.09    0.28
   8   9  -4    2.75    0.26
   7   9  -4   31.55    1.49
  -7   9   4   30.70    1.53
  -6   9   4  189.15    8.84
   6   9  -4  200.08    8.81
   5   9  -4  163.22    7.34
  -5   9   4  160.42    7.36
  -4   9   4   56.31    2.63
   3   9  -4    2.77    0.24
  -3   9   4    2.11    0.25
  -3   9   4    2.32    0.18
   2   9  -4  165.58    7.33
  -2   9   4  146.88    7.33
  -2   9   4  172.40    7.32
  -1   9   4  324.71   14.40
   1   9  -4  313.90   14.40
   0   9  -4  216.77    9.17
   0   9   4  192.49    9.17
   0   9   4  198.56    9.17
  -1   9  -4    5.49    0.35
   1   9   4    4.28    0.36
   1   9   4    5.35    0.37
  -2   9  -4  112.43    4.93
   2   9   4  103.35    4.94
  -3  -9  -4  221.03    9.33
  -3   9  -4  196.52    9.31
   3   9   4  199.93    9.34
  -4  -9  -4  150.47    6.69
  -4   9  -4  140.79    6.68
   4   9   4  149.65    6.71
  -5  -9  -4   23.04    1.12
   5   9   4   21.84    1.14
  -5   9  -4   21.54    1.10
  -6  -9  -4   26.03    1.33
  -6   9  -4   25.73    1.31
   6   9   4   29.25    1.37
  -7  -9  -4  101.11    4.76
   7   9   4  108.87    4.79
  -7   9  -4  100.90    4.75
  -8  -9  -4  176.85    7.80
   8   9   4  169.07    7.82
  -8   9  -4  167.50    7.78
  -9  -9  -4   24.52    1.20
  -9   9  -4   20.29    1.21
  -9   9  -4   23.84    1.18
   9   9   4   25.01    1.24
 -10  -9  -4    3.47    0.34
  10   9   4    4.32    0.45
 -10   9  -4    3.68    0.35
 -11  -9  -4   79.76    3.65
 -11   9  -4   78.78    3.66
  11   9   4   76.01    3.68
 -12  -9  -4  108.63    4.87
 -12   9  -4  100.25    4.91
  12   9   4  106.53    4.90
 -13  -9  -4   40.58    1.96
  13   9   4   39.09    2.00
 -14  -9  -4    0.35    0.25
  14   9   4    0.38    0.29
  16  10  -4   30.64    1.55
  15  10  -4    1.56    0.28
 -15  10   4    2.25    0.41
  14  10  -4    3.10    0.33
 -14  10   4    3.05    0.42
 -13  10   4   17.25    1.03
  13  10  -4   17.30    0.92
  12  10  -4   51.43    2.41
 -12  10   4   50.46    2.47
 -11  10   4   26.16    1.36
  11  10  -4   25.90    1.29
  10  10  -4    4.98    0.40
 -10  10   4    5.10    0.49
   9  10  -4   26.08    1.27
  -9  10   4   25.38    1.32
  -8  10   4   51.09    2.42
   8  10  -4   50.47    2.38
  -7  10   4   56.04    2.61
   7  10  -4   54.30    2.56
  -6  10   4    9.89    0.61
   6  10  -4    9.55    0.55
  -5  10   4   28.71    1.41
   5  10  -4   28.66    1.38
  -4  10   4   92.70    4.38
   4  10  -4   97.99    4.36
   3  10  -4   41.73    1.96
  -2  10   4    5.65    0.32
   2  10  -4    4.29    0.33
  -2  10   4    3.74    0.36
  -1  10   4   22.19    1.06
   1  10  -4   20.74    1.05
   0  10  -4   61.78    2.78
   0  10   4   58.76    2.79
   0  10   4   59.81    2.79
   1  10   4   51.93    2.55
   1  10   4   53.94    2.54
  -1  10  -4   57.69    2.54
  -2  10  -4   28.11    1.28
   2  10   4   24.47    1.30
  -3 -10  -4    0.21    0.16
   3  10   4    0.13    0.17
  -3  10  -4    0.23    0.15
  -4 -10  -4  100.82    4.26
   4  10   4   88.56    4.27
  -4  10  -4   88.04    4.24
  -5 -10  -4  112.49    5.43
  -5  10  -4  123.61    5.42
   5  10   4  119.50    5.46
  -6 -10  -4   48.22    2.27
  -6  10  -4   45.52    2.25
   6  10   4   49.84    2.30
  -7 -10  -4    0.26    0.19
   7  10   4    0.40    0.22
  -7  10  -4    0.57    0.18
  -8 -10  -4   21.98    1.15
  -8  10  -4   22.09    1.13
   8  10   4   23.20    1.19
  -9 -10  -4  109.21    5.09
   9  10   4  111.99    5.13
 -10 -10  -4   47.00    2.33
  10  10   4   50.81    2.38
 -11 -10  -4    0.28    0.22
  11  10   4    0.24    0.25
 -12 -10  -4   15.44    0.93
  12  10   4   17.50    0.98
 -13 -10  -4   31.65    1.60
  13  10   4   31.35    1.64
 -14 -10  -4   39.43    1.94
  14  10   4   38.06    2.01
 -15  11   4    3.58    0.51
  15  11  -4    3.93    0.39
  14  11  -4    3.36    0.37
 -14  11   4    3.78    0.47
  13  11  -4    4.78    0.42
 -13  11   4    4.40    0.48
  12  11  -4    0.55    0.22
 -12  11   4    0.51    0.29
  11  11  -4    8.32    0.53
 -11  11   4    8.55    0.65
  10  11  -4   20.32    1.01
 -10  11   4   18.73    1.08
  -9  11   4    0.65    0.25
   9  11  -4    0.22    0.17
   8  11  -4    0.08    0.15
  -8  11   4    0.01    0.21
  -7  11   4    6.95    0.53
   7  11  -4    7.52    0.46
   6  11  -4   17.34    0.87
  -6  11   4   16.37    0.91
  -5  11   4    6.86    0.49
   5  11  -4    6.93    0.43
  -4  11   4    1.72    0.25
   4  11  -4    1.80    0.21
  -3  11   4    1.13    0.20
   3  11  -4    1.02    0.17
  -2  11   4   10.79    0.63
   2  11  -4   11.41    0.61
  -1  11   4   21.59    1.09
   1  11  -4   22.50    1.09
   0  11  -4    3.70    0.31
   0  11   4    3.02    0.33
   0  11   4    3.82    0.33
   1  11   4    5.43    0.40
   1  11   4    4.75    0.42
  -1  11  -4    6.34    0.39
   2  11   4    3.96    0.39
  -2  11  -4    4.97    0.34
  -3 -11  -4   18.40    0.92
  -3  11  -4   18.50    0.89
   3  11   4   15.16    0.93
  -4 -11  -4    0.90    0.20
  -4  11  -4    1.13    0.19
   4  11   4    1.16    0.24
  -5 -11  -4    1.70    0.24
   5  11   4    1.63    0.27
  -5  11  -4    1.33    0.20
  -6 -11  -4    4.16    0.39
   6  11   4    4.04    0.43
  -6  11  -4    3.68    0.34
  -7 -11  -4    4.28    0.42
  -7  11  -4    5.25    0.40
   7  11   4    4.93    0.47
  -8 -11  -4    1.67    0.26
   8  11   4    1.49    0.30
  -9 -11  -4    4.93    0.46
   9  11   4    5.39    0.50
 -10 -11  -4   21.67    1.13
  10  11   4   21.02    1.17
 -11 -11  -4    0.61    0.24
  11  11   4    0.95    0.30
 -12 -11  -4    4.41    0.40
  12  11   4    3.82    0.45
 -13 -11  -4    0.36    0.25
  13  11   4    0.54    0.32
  14  12  -4    2.25    0.33
 -14  12   4    2.25    0.41
 -13  12   4    1.86    0.38
  13  12  -4    1.93    0.30
 -12  12   4    5.30    0.50
  12  12  -4    4.55    0.42
  11  12  -4    5.73    0.47
 -11  12   4    6.36    0.59
 -10  12   4    1.07    0.30
  10  12  -4    1.23    0.24
  -9  12   4   18.20    1.03
   9  12  -4   18.42    0.96
  -8  12   4    0.45    0.25
   8  12  -4    0.71    0.19
   7  12  -4    0.03    0.16
  -7  12   4    0.13    0.23
   6  12  -4    0.32    0.16
  -6  12   4    0.22    0.21
   5  12  -4    8.18    0.51
  -5  12   4    8.87    0.57
   4  12  -4    0.30    0.15
  -4  12   4    0.31    0.19
   3  12  -4    5.73    0.41
  -3  12   4    7.37    0.47
  -2  12   4    7.31    0.48
   2  12  -4    6.66    0.43
  -1  12   4    1.75    0.23
   1  12  -4    1.85    0.21
   0  12   4    6.60    0.46
   0  12  -4    6.39    0.42
   0  12   4    6.41    0.45
   1  12   4    0.74    0.20
  -1  12  -4    1.10    0.18
   1  12   4    1.09    0.19
  -2 -12  -4    3.40    0.30
  -2  12  -4    2.56    0.27
   2  12   4    1.93    0.29
  -3 -12  -4   10.43    0.60
   3  12   4    7.98    0.61
  -3  12  -4   10.09    0.56
  -4 -12  -4    0.93    0.21
   4  12   4    1.30    0.26
  -4  12  -4    0.91    0.19
  -5 -12  -4   13.81    0.81
   5  12   4   15.07    0.86
  -5  12  -4   14.42    0.77
  -6 -12  -4    3.08    0.31
  -6  12  -4    2.19    0.25
   6  12   4    2.87    0.35
  -7 -12  -4    0.69    0.22
   7  12   4    0.35    0.26
  -7  12  -4    0.46    0.25
  -8 -12  -4    2.71    0.32
   8  12   4    4.40    0.43
  -9 -12  -4   12.02    0.74
   9  12   4   12.11    0.80
 -10 -12  -4   -0.22    0.20
  10  12   4    0.04    0.27
 -11 -12  -4    1.84    0.29
  11  12   4    1.56    0.35
 -12 -12  -4    4.24    0.41
  12  12   4    4.87    0.50
  13  13  -4   13.69    0.82
 -13  13   4   13.54    0.94
 -12  13   4    1.32    0.36
  12  13  -4    2.13    0.31
  11  13  -4   37.61    1.80
 -11  13   4   35.73    1.86
 -10  13   4   39.65    1.94
  10  13  -4   37.95    1.87
  -9  13   4   17.97    1.00
   9  13  -4   16.74    0.92
  -8  13   4    1.29    0.31
   8  13  -4    1.73    0.25
   7  13  -4   17.33    0.89
  -7  13   4   15.97    0.95
   6  13  -4   61.16    2.87
  -6  13   4   62.00    2.91
  -5  13   4   33.93    1.71
   5  13  -4   35.57    1.67
   4  13  -4    3.22    0.31
  -4  13   4    3.19    0.33
  -3  13   4    3.45    0.34
   3  13  -4    3.87    0.32
  -2  13   4   50.77    2.27
   2  13  -4   44.56    2.23
   1  13  -4   82.37    3.58
  -1  13   4   72.69    3.60
   0  13  -4   41.05    1.90
   0  13   4   37.91    2.00
   0  13   4   41.03    1.93
   1  13   4   -0.03    0.19
  -1  13  -4    0.02    0.14
  -2 -13  -4   31.22    1.55
  -2  13  -4   31.69    1.52
  -3 -13  -4   54.67    2.64
  -3  13  -4   56.88    2.61
  -4 -13  -4   28.89    1.41
   4  13   4   25.60    1.44
  -4  13  -4   29.59    1.38
  -5 -13  -4    1.76    0.27
   5  13   4    2.13    0.32
  -5  13  -4    2.02    0.24
  -6 -13  -4    8.43    0.61
   6  13   4    8.73    0.66
  -6  13  -4    9.45    0.60
  -7 -13  -4   22.46    1.19
   7  13   4   22.85    1.25
  -8 -13  -4   43.62    2.16
   8  13   4   45.80    2.22
  -9 -13  -4    7.22    0.58
   9  13   4    7.61    0.63
 -10 -13  -4    3.10    0.37
  10  13   4    4.04    0.44
 -11 -13  -4   19.94    1.15
  11  13   4   22.55    1.24
 -12 -13  -4   26.71    1.44
  12  14  -4   52.24    2.50
 -12  14   4   51.52    2.55
  11  14  -4   42.31    2.05
 -11  14   4   42.13    2.11
  10  14  -4    0.19    0.21
 -10  14   4    0.37    0.30
  -9  14   4   11.15    0.78
   9  14  -4   11.73    0.69
  -8  14   4   50.92    2.49
   8  14  -4   51.88    2.44
   7  14  -4   78.89    3.65
  -7  14   4   78.21    3.69
  -6  14   4   29.32    1.43
   6  14  -4   26.51    1.38
  -5  14   4    8.92    0.66
   5  14  -4   10.09    0.59
   4  14  -4   78.67    3.61
  -4  14   4   77.13    3.64
  -3  14   4   66.29    3.03
   3  14  -4   62.35    2.99
   2  14  -4   23.98    1.11
  -2  14   4   19.73    1.13
  -1  14   4    2.29    0.30
   1  14  -4    2.99    0.30
   0  14   4   42.22    2.01
   0  14  -4   41.21    1.98
   1  14   4   49.59    2.71
  -1  14  -4   63.88    2.67
  -2 -14  -4   52.13    2.49
  -2  14  -4   52.66    2.46
  -3 -14  -4    4.84    0.47
  -3  14  -4    5.26    0.39
   3  14   4    3.90    0.43
  -4 -14  -4   39.46    1.97
   4  14   4   39.88    2.02
  -4  14  -4   42.17    1.93
  -5 -14  -4   96.77    4.45
  -5  14  -4   96.15    4.41
   5  14   4   94.54    4.48
  -6 -14  -4   62.41    3.06
   6  14   4   67.64    3.13
  -7 -14  -4    9.46    0.65
   7  14   4    8.92    0.72
  -8 -14  -4    4.71    0.49
   8  14   4    5.39    0.52
  -9 -14  -4   69.11    3.37
   9  14   4   74.55    3.45
 -10 -14  -4   47.04    2.48
  10  14   4   56.43    2.57
 -11 -14  -4    8.58    0.66
 -11  15   4   17.17    1.05
  10  15  -4   40.32    2.09
 -10  15   4   46.67    2.17
   9  15  -4   10.62    0.66
  -9  15   4   10.33    0.77
   8  15  -4    1.55    0.26
  -8  15   4    0.75    0.31
  -7  15   4   18.86    1.05
   7  15  -4   18.00    0.99
  -6  15   4   55.52    2.64
   6  15  -4   54.36    2.60
   5  15  -4   38.04    1.86
  -5  15   4   39.20    1.90
  -4  15   4    1.50    0.29
   4  15  -4    1.92    0.26
   3  15  -4    4.28    0.37
  -3  15   4    2.99    0.35
   2  15  -4   43.25    2.09
  -2  15   4   45.12    2.14
  -1  15   4   68.51    3.31
   1  15  -4   72.76    3.28
   0  15  -4   23.22    1.17
  -1 -15  -4    2.98    0.35
  -1  15  -4    3.81    0.35
  -2 -15  -4   25.90    1.32
   2  15   4   22.81    1.40
  -2  15  -4   27.14    1.27
  -3 -15  -4   54.80    2.54
   3  15   4   46.59    2.56
  -3  15  -4   57.47    2.50
  -4 -15  -4   16.98    0.94
   4  15   4   16.00    0.99
  -4  15  -4   16.97    0.89
  -5 -15  -4    0.30    0.23
   5  15   4    0.14    0.28
  -6 -15  -4   11.88    0.76
   6  15   4   12.37    0.82
  -7 -15  -4   29.88    1.59
   7  15   4   33.00    1.67
  -8 -15  -4   19.96    1.14
   8  15   4   22.11    1.24
  -9 -15  -4   11.78    0.79
   9  15   4   12.90    0.87
 -10 -15  -4   14.70    1.03
 -10  16   4    5.07    0.59
  -9  16   4    0.52    0.32
   9  16  -4    1.06    0.31
   8  16  -4    5.58    0.49
  -8  16   4    6.83    0.60
   7  16  -4    0.44    0.23
  -7  16   4    0.25    0.28
  -6  16   4    0.84    0.28
   6  16  -4    0.99    0.24
  -5  16   4    2.64    0.35
   5  16  -4    2.42    0.30
  -4  16   4   13.82    0.82
   4  16  -4   13.36    0.78
  -3  16   4    0.98    0.25
   3  16  -4    0.97    0.22
  -2  16   4   -0.07    0.21
   2  16  -4    0.05    0.18
  -1  16   4    7.72    0.57
   1  16  -4    7.68    0.52
   0  16  -4    6.07    0.45
  -1 -16  -4    3.03    0.36
  -1  16  -4    4.55    0.38
  -2 -16  -4    0.33    0.24
  -2  16  -4    0.69    0.19
  -3 -16  -4    0.41    0.24
   3  16   4    0.01    0.38
  -3  16  -4    0.20    0.19
  -4 -16  -4   10.53    0.67
   4  16   4    8.76    0.72
  -5 -16  -4    1.43    0.29
   5  16   4    2.17    0.37
  -6 -16  -4    0.38    0.25
   6  16   4    0.65    0.35
  -7 -16  -4    0.17    0.26
   7  16   4    1.02    0.36
  -8 -16  -4    3.09    0.37
   8  16   4    2.80    0.51
  -8  17   4    0.61    0.31
  -7  17   4    0.04    0.27
  -6  17   4    3.36    0.40
   6  17  -4    2.66    0.32
  -5  17   4    1.12    0.30
   5  17  -4    1.42    0.27
   4  17  -4   -0.09    0.21
  -4  17   4    0.20    0.24
  -3  17   4    0.65    0.25
   3  17  -4    0.58    0.22
  -2  17   4    2.55    0.33
   2  17  -4    2.62    0.30
   1  17  -4    2.62    0.29
   0  17  -4    0.70    0.20
  -1 -17  -4    0.23    0.24
  -1  17  -4    0.02    0.18
  -2 -17  -4    2.13    0.33
  -2  17  -4    1.33    0.25
  -3 -17  -4    2.49    0.34
  -4 -17  -4    0.40    0.26
  -5 -17  -4    0.23    0.26
   5  17   4    0.17    0.34
  -6 -17  -4    2.04    0.33
   6  17   4    1.59    0.40
  -7 -17  -4    0.61    0.30
  -6  18   4    2.44    0.42
  -5  18   4    2.81    0.38
   4  18  -4   13.49    0.89
  -4  18   4   14.27    0.87
   3  18  -4    6.54    0.52
  -3  18   4    6.20    0.57
  -2  18   4    1.73    0.31
   2  18  -4    1.69    0.28
   1  18  -4    2.15    0.29
   0 -18  -4   10.80    0.74
   0  18  -4   11.30    0.68
  -1 -18  -4    9.44    0.69
  -2 -18  -4    3.12    0.38
  -3 -18  -4    0.09    0.27
  -4 -18  -4   13.03    0.85
 -19   0   5   -0.14    0.38
 -18   0   5   -0.13    0.29
 -17   0   5   -0.15    0.27
 -16   0   5    0.03    0.26
 -15   0   5   -0.38    0.22
 -14   0   5   -0.17    0.20
 -13   0   5    0.12    0.20
 -12   0   5   -0.04    0.17
 -11   0   5    0.32    0.16
 -10   0   5    0.15    0.14
  10   0  -5    0.13    0.10
   9   0  -5    0.03    0.07
  -9   0   5    0.00    0.13
   8   0  -5    0.14    0.07
  -8   0   5    0.05    0.11
   7   0  -5    0.14    0.07
  -7   0   5    0.14    0.10
  -6   0   5    0.16    0.10
  -5   0   5   -0.01    0.09
   4   0  -5   -0.09    0.04
  -4   0   5    0.06    0.08
   3   0  -5   -0.36    0.03
  -3   0   5   -0.24    0.08
  -2   0   5    0.06    0.08
  -2   0   5   -0.06    0.07
  -1   0   5   -0.24    0.08
  -1   0   5   -0.26    0.07
   0   0   5   -0.08    0.08
   1   0   5    0.01    0.10
   2   0   5    0.44    0.12
   3   0   5    0.07    0.11
  -3   0  -5   -0.05    0.08
   4   0   5   -0.04    0.10
  -4   0  -5    0.07    0.09
   5   0   5    0.02    0.12
  -5   0  -5    0.06    0.09
   6   0   5    0.23    0.13
  -6   0  -5    0.08    0.10
  -7   0  -5    0.13    0.11
   7   0   5   -0.16    0.12
   8   0   5   -0.12    0.14
  -8   0  -5   -0.05    0.12
  -9   0  -5   -0.10    0.13
   9   0   5    0.01    0.17
 -10   0  -5    0.06    0.15
  10   0   5   -0.02    0.18
 -11   0  -5   -0.05    0.15
  11   0   5   -0.12    0.19
 -12   0  -5    0.05    0.18
  12   0   5    0.02    0.21
 -13   0  -5   -0.06    0.18
  13   0   5   -0.06    0.22
  14   0   5    0.05    0.24
 -14   0  -5   -0.03    0.20
  15   0   5   -0.05    0.25
 -15   0  -5   -0.14    0.21
  16   0   5    0.48    0.29
 -16   0  -5    0.05    0.24
 -19  -1   5   17.00    1.08
 -18  -1   5   15.36    0.99
 -18   1   5   14.93    0.99
 -17  -1   5    7.60    0.65
 -17   1   5    6.28    0.66
 -16  -1   5    7.22    0.60
 -16   1   5    6.38    0.61
 -15  -1   5    4.99    0.51
 -15   1   5    4.14    0.42
 -14  -1   5   34.81    1.70
 -14   1   5   33.83    1.71
 -13  -1   5   12.95    0.76
 -13   1   5   13.26    0.78
 -12  -1   5    0.23    0.18
 -12   1   5    0.64    0.20
 -11  -1   5    0.71    0.18
 -11   1   5    0.74    0.20
 -10  -1   5   16.32    0.88
 -10   1   5   16.63    0.89
  10   1  -5   18.49    0.83
   9  -1  -5   27.56    1.27
  -9  -1   5   27.30    1.30
  -9   1   5   25.69    1.31
   9   1  -5   27.72    1.26
  -8  -1   5   30.83    1.46
   8  -1  -5   31.87    1.42
   8   1  -5   31.04    1.43
  -8   1   5   30.02    1.47
  -7  -1   5   18.14    0.88
   7  -1  -5   18.59    0.85
  -7   1   5   18.09    0.90
   7   1  -5   17.86    0.86
  -6  -1   5   59.73    2.82
   6  -1  -5   64.30    2.81
   6   1  -5   62.42    2.82
  -6   1   5   60.38    2.83
  -5  -1   5   18.36    0.87
   5  -1  -5   19.29    0.86
  -5   1   5   18.09    0.88
   5   1  -5   17.30    0.87
  -4  -1   5   12.56    0.61
   4  -1  -5   13.65    0.61
   4   1  -5   11.81    0.62
  -4   1   5   12.14    0.62
  -3  -1   5    4.73    0.26
  -3   1   5    4.72    0.28
   3   1  -5    3.75    0.26
  -2  -1   5   64.34    2.88
  -2   1   5   63.48    2.90
  -2   1   5   62.25    2.89
  -1  -1   5   63.92    2.93
  -1  -1   5   66.52    2.96
  -1   1   5   62.49    2.95
  -1   1   5   65.82    2.96
   0  -1   5   33.84    1.60
   0   1  -5   33.87    1.57
   0   1   5   34.32    1.60
   0   1   5   35.10    1.59
   1  -1   5    0.60    0.12
  -1  -1  -5   -0.09    0.05
   1   1   5    0.03    0.09
  -1   1  -5   -0.11    0.03
  -2  -1  -5   25.55    1.31
   2  -1   5   30.02    1.34
  -2   1  -5   27.17    1.30
   2   1   5   29.59    1.34
  -3  -1  -5   64.10    3.11
   3  -1   5   69.18    3.14
   3   1   5   72.35    3.14
  -3   1  -5   67.24    3.10
  -4  -1  -5   13.04    0.66
   4   1   5   13.57    0.69
  -4   1  -5   12.86    0.65
  -5  -1  -5    8.07    0.47
   5  -1   5    9.52    0.50
   5   1   5    8.73    0.50
  -5   1  -5    8.32    0.46
  -6  -1  -5   27.00    1.24
   6  -1   5   26.51    1.27
  -6   1  -5   25.59    1.23
   6   1   5   24.65    1.26
   7  -1   5   49.68    2.33
  -7  -1  -5   52.09    2.30
   7   1   5   46.69    2.32
  -7   1  -5   49.59    2.29
   8  -1   5   32.94    1.62
  -8  -1  -5   34.47    1.60
   8   1   5   32.52    1.63
  -8   1  -5   34.34    1.59
  -9  -1  -5    1.98    0.22
   9  -1   5    2.14    0.25
  -9   1  -5    2.08    0.22
   9   1   5    2.17    0.26
  10  -1   5   13.28    0.74
 -10  -1  -5   12.87    0.71
  10   1   5   12.69    0.75
 -10   1  -5   13.19    0.70
  11  -1   5   11.58    0.70
 -11  -1  -5   12.29    0.68
  11   1   5   11.74    0.73
 -11   1  -5   12.38    0.68
  12  -1   5   23.65    1.21
 -12  -1  -5   22.98    1.18
  12   1   5   24.19    1.22
 -12   1  -5   22.06    1.17
 -13  -1  -5    7.91    0.53
  13  -1   5    7.08    0.56
  13   1   5    6.42    0.57
 -13   1  -5    7.73    0.53
  14  -1   5    0.46    0.25
 -14  -1  -5    0.83    0.23
 -14   1  -5    0.58    0.22
  14   1   5    0.50    0.26
 -15  -1  -5    9.21    0.65
  15  -1   5    9.54    0.66
  15   1   5    9.67    0.69
 -15   1  -5    9.26    0.64
 -16  -1  -5   13.54    0.82
  16   1   5   13.19    0.86
 -16   1  -5   12.61    0.81
  17   1   5    4.80    0.54
 -19  -2   5   19.14    1.16
 -18  -2   5    2.49    0.39
 -18   2   5    2.06    0.40
 -17  -2   5   51.34    2.50
 -17   2   5   51.18    2.52
 -16  -2   5   50.31    2.41
 -16   2   5   48.81    2.42
 -15  -2   5   65.12    3.27
 -15   2   5   74.07    3.30
 -14  -2   5    4.45    0.41
 -14   2   5    4.99    0.49
 -13  -2   5   68.35    3.24
 -13   2   5   70.35    3.26
 -12  -2   5  184.65    8.55
 -12   2   5  191.97    8.57
 -11  -2   5  137.87    6.46
  11   2  -5  143.09    6.42
 -11   2   5  144.79    6.48
 -10  -2   5    0.16    0.13
 -10   2   5    0.28    0.17
  10   2  -5    0.18    0.09
  -9  -2   5    7.97    0.48
   9   2  -5    8.69    0.44
  -9   2   5    8.47    0.51
  -8  -2   5  369.95   16.96
   8  -2  -5  412.88   16.95
  -8   2   5  355.37   16.98
   8   2  -5  368.42   16.95
   7  -2  -5  321.10   13.48
  -7  -2   5  292.96   13.50
   7   2  -5  300.49   13.50
  -7   2   5  284.08   13.52
  -6  -2   5  143.56    6.51
   6  -2  -5  151.71    6.50
  -6   2   5  139.15    6.54
   6   2  -5  142.12    6.52
  -5  -2   5    0.15    0.09
   5   2  -5    0.38    0.10
  -5   2   5   -0.06    0.11
  -4  -2   5  236.67   10.40
   4  -2  -5  225.73   10.41
   4   2  -5  235.54   10.43
  -4   2   5  226.27   10.42
  -3  -2   5  472.70   22.66
  -3   2   5  526.72   22.69
  -3   2   5  506.43   22.78
   3   2  -5  512.06   22.70
  -2  -2   5  305.42   13.72
  -2   2   5  307.26   13.74
  -2   2   5  301.31   13.74
   2   2  -5  306.48   13.75
  -1   2   5   11.39    0.58
  -1   2   5   11.50    0.58
   1   2  -5   11.27    0.59
   1   2  -5   11.07    0.55
   0  -2   5  180.05    8.09
   0   2  -5  177.43    8.05
   0   2   5  178.05    8.09
   0   2   5  179.87    8.07
  -1  -2  -5  464.66   19.92
   1  -2   5  451.13   20.00
  -1   2  -5  427.27   19.89
   1   2   5  427.30   19.92
   2  -2   5  369.37   15.71
  -2  -2  -5  330.72   15.68
  -2   2  -5  349.03   15.66
   2   2   5  344.29   15.70
   3  -2   5   12.72    0.63
  -3  -2  -5   11.16    0.61
   3   2   5   12.18    0.63
  -3   2  -5   11.74    0.58
  -4  -2  -5  108.50    5.04
   4  -2   5  109.18    5.06
   4   2   5  113.48    5.06
  -4   2  -5  112.45    5.02
  -5  -2  -5  171.35    7.58
   5  -2   5  169.78    7.60
  -5   2  -5  173.99    7.56
   5   2   5  153.98    7.59
   6  -2   5  267.79   11.93
  -6  -2  -5  257.43   11.91
  -6   2  -5  266.07   11.89
   6   2   5  263.91   11.94
   7  -2   5   88.21    4.13
  -7  -2  -5   89.20    4.10
  -7   2  -5   90.51    4.09
   7   2   5   90.97    4.14
  -8  -2  -5    4.74    0.35
   8  -2   5    4.31    0.37
   8   2   5    5.23    0.40
  -8   2  -5    5.13    0.34
  -9  -2  -5   86.01    4.04
   9  -2   5   88.81    4.06
  -9   2  -5   82.54    4.03
   9   2   5   94.75    4.08
  10  -2   5  132.48    6.29
 -10  -2  -5  139.24    6.27
 -10   2  -5  135.90    6.26
  10   2   5  142.79    6.31
 -11  -2  -5   68.75    3.14
  11  -2   5   66.45    3.16
  11   2   5   66.00    3.17
 -11   2  -5   68.72    3.13
 -12  -2  -5   -0.06    0.17
  12  -2   5    0.09    0.21
 -12   2  -5    0.05    0.17
  12   2   5    0.09    0.23
  13  -2   5   26.29    1.29
 -13  -2  -5   25.38    1.26
 -13   2  -5   23.42    1.24
  13   2   5   23.35    1.29
  14  -2   5   73.04    3.28
 -14  -2  -5   70.60    3.26
  14   2   5   67.50    3.29
 -14   2  -5   66.64    3.25
  15  -2   5   18.90    1.02
 -15  -2  -5   17.02    0.98
 -15   2  -5   16.89    0.97
  15   2   5   17.84    1.02
 -16  -2  -5    3.36    0.38
 -16   2  -5    3.07    0.37
  16   2   5    3.09    0.41
  17   2   5    7.82    0.67
 -18   3   5   81.95    3.90
 -17  -3   5   59.26    2.84
 -17   3   5   58.42    2.86
 -16  -3   5    1.42    0.31
 -16   3   5    1.51    0.34
 -15  -3   5   39.16    1.99
 -15   3   5   42.31    2.03
 -14  -3   5  168.68    7.75
 -14   3   5  170.69    7.77
 -13  -3   5  123.97    5.76
 -13   3   5  127.47    5.79
 -12  -3   5   13.70    0.79
 -12   3   5   14.15    0.82
  12   3  -5   15.00    0.72
 -11  -3   5   10.00    0.58
  11   3  -5    9.40    0.52
 -11   3   5   10.48    0.63
 -10  -3   5  201.02    9.18
  10   3  -5  208.69    9.16
 -10   3   5  198.74    9.20
  -9  -3   5  236.12   10.89
   9   3  -5  236.76   10.87
  -9   3   5  250.74   10.92
  -8  -3   5  143.95    6.42
  -8   3   5  137.25    6.44
   8   3  -5  143.94    6.41
  -7  -3   5   28.17    1.30
   7  -3  -5   27.57    1.29
  -7   3   5   28.84    1.35
   7   3  -5   27.15    1.31
   6  -3  -5  288.63   11.88
  -6  -3   5  270.06   11.89
  -6   3   5  250.70   11.92
   6   3  -5  247.00   11.90
   5  -3  -5  270.02   12.24
  -5  -3   5  274.91   12.24
  -5   3   5  272.91   12.28
   5   3  -5  270.26   12.26
  -4  -3   5  179.04    8.09
  -4   3   5  178.52    8.12
  -4   3   5  181.77    8.10
   4   3  -5  179.35    8.12
  -3  -3   5    0.13    0.06
  -3   3   5    0.53    0.09
   3   3  -5    0.17    0.10
  -3   3   5   -0.03    0.10
  -2   3   5  150.47    6.76
   2   3  -5  155.13    6.77
  -2   3   5  142.69    6.76
  -1   3   5  411.96   18.03
  -1   3   5  382.33   18.03
   1   3  -5  392.35   18.00
   1   3  -5  415.80   18.05
   0   3   5  292.78   12.88
   0   3  -5  308.32   12.84
   0   3   5  280.31   12.88
   0   3  -5  261.03   12.89
   1   3   5   39.90    1.86
  -1   3  -5   39.81    1.81
   2  -3   5   51.81    2.37
  -2  -3  -5   51.83    2.35
   2   3   5   50.49    2.36
  -2   3  -5   49.76    2.32
   3  -3   5  231.99   11.09
  -3  -3  -5  247.57   11.08
   3   3   5  239.79   11.09
  -3   3  -5  261.92   11.05
   4  -3   5  233.60   10.25
  -4  -3  -5  230.20   10.23
   4   3   5  220.03   10.25
  -4   3  -5  222.16   10.20
  -5  -3  -5   70.36    3.54
   5  -3   5   76.81    3.56
   5   3   5   80.31    3.57
  -5   3  -5   81.72    3.52
  -6  -3  -5   20.25    1.01
   6  -3   5   21.15    1.03
   6   3   5   19.75    1.03
  -6   3  -5   20.52    0.98
  -7  -3  -5  141.13    6.28
   7  -3   5  139.39    6.30
  -7   3  -5  123.44    6.25
   7   3   5  148.86    6.32
  -8  -3  -5  168.37    7.69
   8  -3   5  178.65    7.71
  -8   3  -5  159.19    7.66
   8   3   5  171.27    7.72
  -9  -3  -5   21.56    1.12
   9  -3   5   23.47    1.14
  -9   3  -5   22.35    1.10
   9   3   5   22.57    1.15
  10  -3   5    0.89    0.20
 -10  -3  -5    0.88    0.19
  10   3   5    0.59    0.21
 -10   3  -5    0.54    0.17
  11  -3   5   43.18    2.08
 -11  -3  -5   44.51    2.07
 -11   3  -5   43.70    2.05
  11   3   5   42.07    2.10
  12  -3   5  103.56    4.71
 -12  -3  -5   99.93    4.69
 -12   3  -5  101.79    4.68
  12   3   5  102.21    4.73
 -13  -3  -5   65.37    3.18
  13  -3   5   71.78    3.20
  13   3   5   69.31    3.23
 -13   3  -5   65.29    3.17
  14  -3   5    2.56    0.33
 -14  -3  -5    2.32    0.31
 -14   3  -5    2.72    0.31
  14   3   5    2.42    0.35
 -15  -3  -5   23.67    1.27
 -15   3  -5   24.39    1.26
  15   3   5   24.53    1.33
 -16  -3  -5   49.86    2.49
 -16   3  -5   54.83    2.46
  16   3   5   47.80    2.49
 -18   4   5    0.27    0.35
 -17   4   5    5.91    0.57
 -16   4   5   18.76    1.11
 -15   4   5    5.68    0.57
 -14  -4   5   -0.06    0.20
 -14   4   5    0.08    0.25
 -13  -4   5   12.33    0.74
  13   4  -5   13.24    0.67
 -13   4   5   12.96    0.80
 -12  -4   5   25.00    1.29
 -12   4   5   26.27    1.33
  12   4  -5   26.82    1.25
 -11  -4   5   15.11    0.82
  11   4  -5   16.10    0.79
 -11   4   5   16.48    0.88
  10   4  -5    0.22    0.11
 -10   4   5    0.53    0.19
  -9  -4   5   31.38    1.48
  -9   4   5   32.37    1.52
   9   4  -5   30.36    1.47
  -8  -4   5   19.03    0.90
   8   4  -5   18.10    0.90
  -8   4   5   19.04    0.96
  -7  -4   5   40.43    1.78
  -7   4   5   36.98    1.82
   7   4  -5   38.24    1.79
  -6  -4   5    8.81    0.46
   6  -4  -5   10.70    0.45
   6   4  -5    8.53    0.49
  -6   4   5    8.99    0.53
  -5  -4   5    3.73    0.22
   5  -4  -5    3.59    0.21
   5   4  -5    3.68    0.25
  -5   4   5    4.12    0.30
  -4   4   5   54.95    2.62
  -4   4   5   58.24    2.59
   4   4  -5   57.02    2.61
   3   4  -5   64.10    2.92
  -3   4   5   62.60    2.92
  -3   4   5   64.09    2.90
   2   4  -5    6.09    0.36
  -2   4   5    5.78    0.36
  -2   4   5    6.12    0.34
  -1   4   5    2.75    0.22
   1   4  -5    2.58    0.23
  -1   4   5    2.34    0.20
   0   4  -5   29.65    1.34
   0   4   5   28.47    1.39
   0   4  -5   30.83    1.41
   0   4   5   28.95    1.39
  -1   4  -5   37.04    1.80
   1   4   5   38.01    1.79
   1   4   5   40.47    1.79
  -1   4  -5   37.45    1.74
  -2  -4  -5   13.49    0.75
  -2   4  -5   15.57    0.71
   2   4   5   15.92    0.77
   3  -4   5    2.40    0.24
  -3  -4  -5    2.83    0.25
  -3   4  -5    2.75    0.18
   3   4   5    2.47    0.26
  -4  -4  -5    7.35    0.45
   4  -4   5    7.64    0.45
   4   4   5    8.19    0.47
  -4   4  -5    7.81    0.40
   5  -4   5   35.35    1.64
  -5  -4  -5   31.83    1.62
   5   4   5   36.17    1.65
  -5   4  -5   34.23    1.59
   6  -4   5   27.37    1.34
  -6  -4  -5   28.25    1.33
   6   4   5   27.14    1.35
  -6   4  -5   27.24    1.29
   7  -4   5   15.98    0.85
  -7  -4  -5   16.74    0.84
  -7   4  -5   16.65    0.81
   7   4   5   15.63    0.86
   8  -4   5    0.16    0.15
  -8  -4  -5    0.25    0.16
   8   4   5    0.10    0.16
  -8   4  -5    0.05    0.12
  -9  -4  -5   17.19    0.88
   9  -4   5   16.14    0.88
   9   4   5   18.20    0.92
  -9   4  -5   15.96    0.85
  10  -4   5   38.53    1.90
 -10  -4  -5   39.51    1.89
 -10   4  -5   40.54    1.87
  10   4   5   39.64    1.93
  11  -4   5   11.20    0.66
 -11  -4  -5   10.75    0.65
  11   4   5   10.34    0.68
 -11   4  -5   11.12    0.63
 -12  -4  -5    0.27    0.19
  12  -4   5    0.16    0.20
 -12   4  -5    0.12    0.18
  12   4   5    0.10    0.22
  13  -4   5    3.66    0.36
 -13  -4  -5    4.33    0.43
 -13   4  -5    3.78    0.35
  13   4   5    3.51    0.40
 -14  -4  -5    6.54    0.53
  14   4   5    6.74    0.59
 -14   4  -5    6.23    0.51
 -15  -4  -5    9.37    0.66
  15   4   5    9.92    0.73
 -15   4  -5    8.76    0.65
 -16   4  -5    3.10    0.36
  16   4   5    2.24    0.40
 -17   5   5    0.45    0.35
 -16   5   5    0.65    0.32
 -15   5   5    2.89    0.40
 -14   5   5    3.25    0.39
  14   5  -5    3.12    0.31
  13   5  -5    0.57    0.16
 -13   5   5    0.66    0.26
  12   5  -5    0.86    0.16
 -12   5   5    1.44    0.27
  11   5  -5    0.42    0.14
 -11   5   5    0.45    0.22
 -10   5   5    1.68    0.25
  10   5  -5    1.84    0.18
  -9   5   5    0.06    0.18
   9   5  -5    0.04    0.11
  -8   5   5    9.22    0.55
   8   5  -5    8.94    0.48
  -7   5   5    1.48    0.21
   7   5  -5    1.37    0.15
   6   5  -5    4.27    0.28
  -6   5   5    4.82    0.35
   5   5  -5    0.00    0.09
  -5   5   5    0.15    0.13
  -4   5   5    0.60    0.14
   4   5  -5    0.94    0.14
  -4   5   5    0.75    0.09
  -3   5   5    0.84    0.15
  -3   5   5    1.09    0.11
   3   5  -5    1.15    0.15
   2   5  -5   24.16    1.10
  -2   5   5   22.14    1.09
  -2   5   5   21.81    1.07
  -1   5   5    5.37    0.32
  -1   5   5    4.46    0.30
   0   5   5    0.42    0.11
   0   5  -5    0.61    0.14
   0   5   5    0.47    0.12
  -1   5  -5    6.40    0.40
  -1   5  -5    6.45    0.31
   1   5   5    6.04    0.38
   1   5   5    6.20    0.38
  -2  -5  -5   14.12    0.73
  -2   5  -5   14.32    0.67
  -2   5  -5   14.97    0.75
   2   5   5   13.61    0.73
  -3  -5  -5   16.61    0.85
  -3   5  -5   17.77    0.87
  -3   5  -5   16.21    0.79
   3   5   5   17.25    0.86
  -4  -5  -5    1.60    0.19
   4   5   5    2.09    0.23
  -4   5  -5    1.99    0.17
   5  -5   5    0.95    0.16
  -5  -5  -5    1.11    0.18
  -5   5  -5    1.02    0.12
   5   5   5    1.01    0.19
  -6  -5  -5   12.96    0.73
   6  -5   5   13.33    0.72
  -6   5  -5   13.81    0.68
   6   5   5   14.57    0.76
  -7  -5  -5   17.78    0.96
   7  -5   5   18.02    0.95
   7   5   5   19.44    0.99
  -7   5  -5   19.85    0.92
  -8  -5  -5   12.47    0.68
   8  -5   5   10.64    0.66
  -8   5  -5   12.94    0.64
   8   5   5   12.89    0.72
   9  -5   5    3.90    0.36
  -9  -5  -5    3.73    0.36
   9   5   5    3.99    0.38
  -9   5  -5    3.72    0.32
  10  -5   5   16.16    0.90
 -10  -5  -5   17.04    0.91
  10   5   5   18.57    0.97
 -10   5  -5   17.22    0.88
  11  -5   5    4.40    0.40
 -11  -5  -5    4.03    0.40
  11   5   5    4.18    0.44
 -11   5  -5    4.49    0.38
  12  -5   5    8.40    0.57
 -12  -5  -5    9.52    0.59
  12   5   5    7.75    0.62
 -12   5  -5    9.06    0.57
  13  -5   5    0.04    0.22
 -13  -5  -5    0.17    0.21
 -13   5  -5    0.29    0.20
  13   5   5   -0.01    0.25
 -14  -5  -5    2.71    0.34
 -14   5  -5    3.01    0.33
  14   5   5    2.64    0.38
 -15  -5  -5    2.82    0.35
 -15   5  -5    2.28    0.33
  15   5   5    2.87    0.41
  16   5   5    2.19    0.42
 -16   5  -5    2.63    0.34
 -17   6   5   12.07    0.90
 -16   6   5    2.07    0.40
 -15   6   5    5.08    0.51
  14   6  -5    0.22    0.17
 -14   6   5    0.07    0.26
 -13   6   5   12.50    0.79
  13   6  -5   12.16    0.67
 -12   6   5   22.22    1.23
  12   6  -5   24.42    1.15
 -11   6   5   11.86    0.76
  11   6  -5   13.79    0.69
  10   6  -5    9.35    0.52
 -10   6   5    9.08    0.60
  -9   6   5    1.00    0.22
   9   6  -5    0.54    0.13
  -8   6   5   79.29    3.74
   8   6  -5   82.29    3.70
   7   6  -5   19.70    1.00
  -7   6   5   21.49    1.04
  -6   6   5    1.46    0.20
   6   6  -5    1.06    0.14
   5   6  -5    7.63    0.43
  -5   6   5    7.56    0.46
  -4   6   5   36.57    1.67
   4   6  -5   35.12    1.66
  -4   6   5   34.28    1.62
  -3   6   5   27.43    1.34
  -3   6   5   28.46    1.30
  -2   6   5    6.39    0.34
   2   6  -5    5.77    0.37
  -2   6   5    5.71    0.38
  -1   6   5    3.46    0.25
   1   6  -5    3.82    0.28
  -1   6   5    3.50    0.28
   0   6   5   37.57    1.64
   0   6  -5   31.84    1.64
   0   6   5   34.97    1.64
   1   6   5   39.23    1.96
  -1   6  -5   41.03    1.97
   1   6   5   45.72    1.97
  -2  -6  -5   19.39    1.01
   2   6   5   20.89    1.02
  -2   6  -5   21.22    0.96
  -2   6  -5   20.02    1.02
  -3  -6  -5    6.78    0.42
  -3   6  -5    6.66    0.36
  -3   6  -5    7.47    0.45
   3   6   5    7.38    0.45
  -4  -6  -5   68.89    3.15
  -4   6  -5   69.57    3.10
   4   6   5   70.28    3.17
  -4   6  -5   63.76    3.15
  -5  -6  -5   28.50    1.36
  -5   6  -5   26.79    1.31
   5   6   5   29.13    1.39
  -5   6  -5   27.94    1.37
   6   6   5   24.19    1.24
  -6   6  -5   24.68    1.16
  -7  -6  -5    0.06    0.16
  -7   6  -5    0.05    0.11
   7   6   5    0.48    0.20
  -8  -6  -5   20.06    1.03
  -8   6  -5   20.09    0.99
   8   6   5   20.08    1.06
   9  -6   5   25.21    1.24
  -9  -6  -5   23.86    1.24
   9   6   5   25.17    1.28
  -9   6  -5   24.67    1.20
  10  -6   5   13.17    0.74
 -10  -6  -5   13.32    0.76
  10   6   5   13.78    0.80
 -10   6  -5   13.29    0.72
  11  -6   5    0.58    0.21
 -11  -6  -5    0.64    0.21
 -11   6  -5    0.73    0.19
  11   6   5    0.45    0.26
 -12  -6  -5    7.17    0.55
  12  -6   5    7.41    0.53
 -12   6  -5    7.53    0.52
  12   6   5    8.12    0.60
 -13  -6  -5   16.82    0.94
 -13   6  -5   16.87    0.91
  13   6   5   15.80    0.97
 -14  -6  -5   20.64    1.14
  14   6   5   21.11    1.19
 -14   6  -5   21.76    1.13
 -15  -6  -5    0.16    0.24
 -15   6  -5   -0.13    0.23
  15   6   5    0.14    0.30
 -16   6  -5    3.14    0.39
 -17   7   5   23.44    1.62
 -16   7   5    1.75    0.39
 -15   7   5   23.32    1.37
  15   7  -5   26.56    1.27
  14   7  -5   88.07    4.09
 -14   7   5   89.42    4.17
  13   7  -5   45.37    2.04
 -13   7   5   40.46    2.12
  12   7  -5    0.85    0.18
 -12   7   5    0.42    0.25
 -11   7   5   12.03    0.79
  11   7  -5   13.57    0.69
  10   7  -5  120.84    5.43
 -10   7   5  117.49    5.48
  -9   7   5   57.28    2.78
   9   7  -5   60.56    2.73
  -8   7   5   21.30    1.09
   8   7  -5   20.95    1.03
   7   7  -5   33.02    1.58
  -7   7   5   33.92    1.63
   6   7  -5  103.12    4.70
  -6   7   5  103.28    4.73
   5   7  -5   88.44    4.10
  -5   7   5   90.91    4.12
  -4   7   5   42.71    1.94
   4   7  -5   39.49    1.92
   3   7  -5    9.59    0.52
  -3   7   5    8.80    0.47
  -3   7   5    9.61    0.54
  -2   7   5   97.05    4.30
  -2   7   5   95.98    4.27
   2   7  -5   88.77    4.29
  -1   7   5  185.75    8.09
   1   7  -5  161.29    8.10
  -1   7   5  189.43    8.11
   0   7   5   81.08    3.61
   0   7  -5   79.18    3.62
   0   7   5   75.74    3.61
  -1   7  -5    0.29    0.15
   1   7   5    0.42    0.13
   1   7   5    0.16    0.13
  -2  -7  -5   49.97    2.32
  -2   7  -5   46.03    2.32
   2   7   5   52.91    2.33
  -3  -7  -5  104.28    4.69
  -3   7  -5   99.49    4.69
   3   7   5  103.66    4.71
  -4  -7  -5   72.76    3.55
   4   7   5   86.34    3.59
  -4   7  -5   72.35    3.56
  -5  -7  -5   12.68    0.68
  -5   7  -5   11.71    0.68
   5   7   5   11.94    0.70
  -6  -7  -5   19.07    0.96
  -6   7  -5   17.72    0.97
   6   7   5   18.66    0.99
  -6   7  -5   18.71    0.90
  -7  -7  -5   64.63    3.06
  -7   7  -5   65.29    3.01
  -7   7  -5   67.31    3.07
   7   7   5   65.80    3.09
  -8  -7  -5   78.42    3.57
  -8   7  -5   77.49    3.53
  -8   7  -5   74.40    3.57
   8   7   5   77.43    3.61
  -9  -7  -5    6.94    0.50
  -9   7  -5    6.65    0.43
   9   7   5    6.64    0.54
 -10  -7  -5    3.34    0.33
  10   7   5    3.24    0.37
 -10   7  -5    3.28    0.32
 -11  -7  -5   53.30    2.44
 -11   7  -5   49.55    2.40
  11   7   5   50.54    2.48
 -12  -7  -5   61.43    2.80
  12   7   5   58.98    2.84
 -12   7  -5   56.68    2.76
 -13  -7  -5   28.08    1.42
 -13   7  -5   26.70    1.38
  13   7   5   28.20    1.48
 -14  -7  -5    0.35    0.25
  14   7   5    0.00    0.29
 -14   7  -5   -0.10    0.22
 -15   7  -5   24.70    1.30
  15   7   5   24.79    1.42
 -16   8   5   58.54    2.87
  15   8  -5   24.67    1.33
 -15   8   5   29.69    1.48
  14   8  -5    2.09    0.27
 -14   8   5    2.38    0.39
 -13   8   5   15.03    0.96
  13   8  -5   15.76    0.83
  12   8  -5   59.74    2.84
 -12   8   5   62.52    2.92
 -11   8   5   75.71    3.47
  11   8  -5   71.95    3.40
 -10   8   5   17.90    1.01
  10   8  -5   18.86    0.94
   9   8  -5   41.33    1.86
  -9   8   5   36.91    1.90
  -8   8   5   52.35    2.49
   8   8  -5   52.71    2.44
   7   8  -5  145.77    6.39
  -7   8   5  135.25    6.42
   6   8  -5   45.05    2.16
  -6   8   5   47.85    2.20
  -5   8   5    1.59    0.23
   5   8  -5    1.20    0.17
   4   8  -5  107.84    4.86
  -4   8   5  105.23    4.88
   3   8  -5  140.96    6.52
  -3   8   5  148.59    6.54
  -3   8   5  141.01    6.49
  -2   8   5   30.53    1.48
  -2   8   5   32.61    1.51
   1   8  -5    0.34    0.14
  -1   8   5    0.36    0.15
  -1   8   5    0.41    0.12
   0   8  -5   39.65    1.83
   0   8   5   36.26    1.82
   0   8   5   39.72    1.82
   1   8   5   91.32    4.22
   1   8   5  100.69    4.23
  -1   8  -5   84.23    4.22
  -2  -8  -5   76.93    3.46
  -2   8  -5   72.22    3.46
   2   8   5   75.60    3.47
  -3  -8  -5   14.95    0.80
  -3   8  -5   13.78    0.79
   3   8   5   16.09    0.82
  -4  -8  -5   24.49    1.26
   4   8   5   26.87    1.29
  -4   8  -5   24.95    1.26
  -5  -8  -5  109.92    5.02
   5   8   5  113.84    5.05
  -5   8  -5  104.60    5.01
  -6  -8  -5   77.69    3.82
  -6   8  -5   86.65    3.83
   6   8   5   83.66    3.86
  -7  -8  -5   27.30    1.38
  -7   8  -5   27.39    1.37
   7   8   5   28.05    1.41
  -8  -8  -5    1.57    0.25
  -8   8  -5    1.62    0.25
   8   8   5    1.76    0.29
  -9  -8  -5   49.16    2.27
  -9   8  -5   45.18    2.26
   9   8   5   48.18    2.31
 -10  -8  -5   97.13    4.28
  10   8   5   90.32    4.31
 -10   8  -5   89.27    4.27
 -11  -8  -5   25.59    1.31
  11   8   5   24.98    1.35
 -12  -8  -5    0.68    0.25
  12   8   5    0.81    0.29
 -13  -8  -5   17.07    0.96
  13   8   5   15.68    1.01
 -14  -8  -5   31.01    1.60
  14   8   5   31.53    1.66
  16   9  -5    0.35    0.24
  15   9  -5   10.81    0.69
 -15   9   5   11.90    0.86
  14   9  -5    1.68    0.27
 -14   9   5    1.46    0.36
  13   9  -5    1.78    0.26
 -13   9   5    2.70    0.38
  12   9  -5    1.01    0.22
 -12   9   5    1.06    0.31
 -11   9   5    2.08    0.33
  11   9  -5    2.21    0.24
  10   9  -5   18.41    0.96
 -10   9   5   19.28    1.04
  -9   9   5    7.72    0.57
   9   9  -5    7.86    0.48
  -8   9   5    1.53    0.27
   8   9  -5    1.42    0.20
   7   9  -5    0.62    0.16
  -7   9   5    0.33    0.21
  -6   9   5    4.32    0.40
   6   9  -5    4.32    0.32
  -5   9   5   10.52    0.62
   5   9  -5    9.86    0.56
   4   9  -5    2.95    0.26
  -4   9   5    2.33    0.27
  -3   9   5    0.73    0.18
   3   9  -5    0.83    0.16
  -2   9   5    0.84    0.13
   2   9  -5    0.84    0.17
  -2   9   5    0.53    0.17
  -1   9   5   13.45    0.75
  -1   9   5   14.82    0.73
   1   9  -5   14.03    0.74
   0   9  -5    5.26    0.39
   0   9   5    6.34    0.41
   0   9   5    6.22    0.40
   1   9   5    0.88    0.19
  -1   9  -5    1.04    0.19
   1   9   5    0.66    0.17
  -2  -9  -5    1.73    0.23
   2   9   5    2.17    0.26
  -2   9  -5    1.74    0.22
  -3  -9  -5    1.97    0.25
  -3   9  -5    1.92    0.24
   3   9   5    2.05    0.27
  -4  -9  -5   16.27    0.85
   4   9   5   15.19    0.86
  -4   9  -5   15.49    0.83
  -5  -9  -5    0.37    0.18
   5   9   5    0.24    0.20
  -5   9  -5    0.12    0.16
  -6  -9  -5    0.19    0.18
  -6   9  -5    0.16    0.18
   6   9   5    0.23    0.20
  -7  -9  -5    0.75    0.21
  -7   9  -5    1.17    0.22
   7   9   5    0.91    0.25
  -8  -9  -5    0.30    0.20
   8   9   5    1.05    0.27
  -8   9  -5    0.24    0.19
  -9  -9  -5    2.77    0.31
  -9   9  -5    2.64    0.30
   9   9   5    2.73    0.37
 -10  -9  -5    2.67    0.32
  10   9   5    2.78    0.37
 -10   9  -5    2.94    0.33
 -11  -9  -5    4.45    0.40
  11   9   5    3.70    0.42
 -12  -9  -5    0.46    0.24
  12   9   5    0.23    0.29
 -13  -9  -5    1.80    0.31
  13   9   5    1.34    0.36
  16  10  -5    2.45    0.35
  15  10  -5    7.53    0.58
 -15  10   5    8.54    0.75
  14  10  -5    1.84    0.28
 -14  10   5    2.46    0.40
  13  10  -5    0.96    0.24
 -13  10   5    0.93    0.33
  12  10  -5    9.63    0.58
 -12  10   5    8.51    0.70
  11  10  -5   17.54    0.91
 -11  10   5   16.75    0.99
  10  10  -5    0.01    0.16
 -10  10   5    0.20    0.25
  -9  10   5    1.36    0.28
   9  10  -5    1.09    0.20
   8  10  -5   31.31    1.51
  -8  10   5   31.45    1.57
  -7  10   5   14.87    0.81
   7  10  -5   13.57    0.74
  -6  10   5    4.87    0.44
   6  10  -5    5.04    0.36
   5  10  -5    0.37    0.15
  -5  10   5    0.29    0.19
  -4  10   5   10.73    0.62
   4  10  -5    9.96    0.57
   3  10  -5   10.19    0.58
  -3  10   5   10.72    0.62
  -2  10   5    5.81    0.42
   2  10  -5    5.62    0.39
  -1  10   5   -0.03    0.14
   1  10  -5    0.01    0.14
  -1  10   5    0.08    0.15
   0  10  -5    6.75    0.41
   0  10   5    6.04    0.43
   0  10   5    4.81    0.41
   1  10   5   12.14    0.71
  -1  10  -5   12.98    0.69
  -2 -10  -5    9.25    0.59
  -2  10  -5   10.10    0.57
   2  10   5    9.45    0.61
  -3 -10  -5    0.11    0.17
  -3  10  -5    0.05    0.16
   3  10   5    0.05    0.19
  -4 -10  -5   18.18    0.93
  -4  10  -5   17.79    0.91
   4  10   5   16.04    0.95
  -5 -10  -5   12.51    0.70
   5  10   5   11.91    0.75
  -5  10  -5   11.13    0.68
  -6 -10  -5   14.54    0.80
  -6  10  -5   14.22    0.79
   6  10   5   14.08    0.85
  -7 -10  -5    0.18    0.19
  -7  10  -5    0.04    0.19
   7  10   5    0.06    0.23
  -8 -10  -5    6.20    0.49
   8  10   5    5.97    0.54
  -8  10  -5    5.46    0.45
  -9 -10  -5   10.41    0.66
  -9  10  -5    9.42    0.63
   9  10   5   10.25    0.71
 -10 -10  -5    9.08    0.65
  10  10   5   10.37    0.72
 -11 -10  -5    1.31    0.27
  11  10   5    1.13    0.32
 -12 -10  -5    1.05    0.28
  12  10   5    0.96    0.34
 -13 -10  -5    7.93    0.63
  13  10   5    7.77    0.69
  15  11  -5    6.85    0.55
 -14  11   5   22.05    1.29
  14  11  -5   23.05    1.19
  13  11  -5    6.53    0.49
 -13  11   5    5.84    0.56
 -12  11   5    0.81    0.31
  12  11  -5    0.51    0.20
  11  11  -5    5.78    0.44
 -11  11   5    6.04    0.58
 -10  11   5   37.64    1.86
  10  11  -5   36.79    1.79
  -9  11   5    2.11    0.33
   9  11  -5    2.24    0.25
   8  11  -5    0.36    0.17
  -8  11   5   -0.08    0.22
  -7  11   5   24.71    1.23
   7  11  -5   22.42    1.16
  -6  11   5   21.21    1.13
   6  11  -5   22.02    1.08
   5  11  -5   11.96    0.64
  -5  11   5   11.27    0.70
  -4  11   5    1.26    0.24
   4  11  -5    1.67    0.21
   3  11  -5   18.02    0.93
  -3  11   5   18.74    0.97
  -2  11   5   39.25    1.88
   2  11  -5   38.89    1.85
  -1  11   5   68.01    3.05
   1  11  -5   61.99    2.92
  -1  11   5   59.56    2.94
   0  11   5    5.19    0.40
   0  11   5    4.32    0.39
   0  11  -5    4.61    0.36
  -1  11  -5    6.98    0.45
   1  11   5    5.78    0.45
   1  11   5    6.52    0.48
  -2 -11  -5   35.32    1.68
   2  11   5   30.92    1.68
  -2  11  -5   36.50    1.66
  -3 -11  -5   22.47    1.13
   3  11   5   19.88    1.15
  -3  11  -5   22.73    1.10
  -4 -11  -5   11.80    0.69
   4  11   5   10.11    0.71
  -4  11  -5   12.19    0.66
  -5 -11  -5    0.46    0.20
  -5  11  -5    0.49    0.20
   5  11   5    0.56    0.26
  -6 -11  -5   14.66    0.79
  -6  11  -5   12.94    0.76
   6  11   5   13.21    0.83
  -7 -11  -5   22.28    1.21
  -7  11  -5   23.25    1.20
   7  11   5   25.20    1.29
  -8 -11  -5   19.61    1.03
   8  11   5   19.06    1.09
  -8  11  -5   18.84    1.01
  -9 -11  -5    0.11    0.23
   9  11   5    0.12    0.27
 -10 -11  -5    8.28    0.61
  10  11   5    7.65    0.66
 -11 -11  -5   40.82    1.99
  11  11   5   39.69    2.04
 -12 -11  -5   23.34    1.21
  12  11   5   20.74    1.25
  14  12  -5   -0.04    0.24
  13  12  -5    3.04    0.33
 -13  12   5    2.64    0.42
 -12  12   5   10.58    0.78
  12  12  -5   10.13    0.65
  11  12  -5   14.75    0.82
 -11  12   5   14.80    0.94
  10  12  -5    4.67    0.40
 -10  12   5    4.42    0.46
  -9  12   5   24.22    1.24
   9  12  -5   21.74    1.16
   8  12  -5    8.29    0.53
  -8  12   5    8.60    0.64
  -7  12   5   33.60    1.62
   7  12  -5   31.03    1.56
  -6  12   5    3.53    0.37
   6  12  -5    3.90    0.34
   5  12  -5    3.27    0.31
  -5  12   5    2.48    0.32
   4  12  -5   27.83    1.38
  -4  12   5   28.76    1.42
   3  12  -5   19.10    0.97
  -3  12   5   19.18    1.02
   2  12  -5    0.98    0.19
  -2  12   5    0.95    0.21
  -1  12   5    1.47    0.24
   1  12  -5    2.21    0.24
   0  12   5    9.78    0.60
   0  12   5    9.51    0.62
   0  12  -5    9.56    0.57
   1  12   5   12.11    0.75
  -1  12  -5   13.31    0.71
  -2 -12  -5    5.80    0.44
   2  12   5    4.02    0.41
  -2  12  -5    4.67    0.37
  -3 -12  -5    0.45    0.21
   3  12   5    0.41    0.23
  -3  12  -5    0.54    0.18
  -4 -12  -5   28.14    1.33
   4  12   5   23.06    1.36
  -4  12  -5   26.58    1.29
  -5 -12  -5   43.90    2.04
   5  12   5   38.94    2.07
  -5  12  -5   42.84    2.01
  -6 -12  -5    9.01    0.60
  -6  12  -5    8.25    0.55
   6  12   5    7.75    0.64
  -7 -12  -5   -0.05    0.20
   7  12   5    0.01    0.26
  -7  12  -5    0.13    0.19
  -8 -12  -5   11.67    0.74
   8  12   5   11.83    0.81
  -9 -12  -5   20.57    1.12
   9  12   5   20.59    1.18
 -10 -12  -5   22.06    1.20
  10  12   5   22.89    1.28
 -11 -12  -5    0.76    0.26
  11  12   5    0.33    0.32
  13  13  -5    5.55    0.56
 -12  13   5    0.65    0.35
  12  13  -5    0.37    0.24
  11  13  -5    1.56    0.28
 -11  13   5    1.61    0.36
 -10  13   5   19.89    1.15
  10  13  -5   20.38    1.07
  -9  13   5   12.97    0.86
   9  13  -5   13.04    0.76
  -8  13   5   -0.16    0.26
   8  13  -5    0.06    0.18
  -7  13   5    1.01    0.29
   7  13  -5    0.90    0.21
   6  13  -5   11.64    0.67
  -6  13   5   11.74    0.75
   5  13  -5   18.56    0.98
  -5  13   5   19.54    1.04
  -4  13   5   13.09    0.75
   4  13  -5   12.01    0.69
  -3  13   5    1.19    0.24
   3  13  -5    1.23    0.21
   2  13  -5   13.50    0.73
  -2  13   5   12.93    0.77
   1  13  -5   43.82    2.07
  -1  13   5   43.26    2.09
   0  13  -5   15.13    0.84
   0  13   5   16.30    0.88
   1  13   5    0.13    0.22
  -1  13  -5   -0.05    0.16
  -2 -13  -5   14.44    0.78
  -2  13  -5   13.22    0.72
   2  13   5   10.83    0.78
  -3 -13  -5   16.21    0.87
   3  13   5   11.83    0.88
  -3  13  -5   16.84    0.83
  -4 -13  -5   23.12    1.14
   4  13   5   17.97    1.16
  -4  13  -5   22.01    1.08
  -5 -13  -5    0.52    0.23
   5  13   5    0.04    0.26
  -5  13  -5    0.16    0.19
  -6 -13  -5    2.72    0.33
  -6  13  -5    2.53    0.30
   6  13   5    2.81    0.40
  -7 -13  -5   17.00    0.98
   7  13   5   17.60    1.06
  -8 -13  -5   14.21    0.86
   8  13   5   14.90    0.95
  -9 -13  -5    1.91    0.32
   9  13   5    2.13    0.40
 -10 -13  -5    0.12    0.25
  10  13   5    0.21    0.32
  11  14  -5    1.47    0.28
 -11  14   5    1.28    0.38
  10  14  -5    0.65    0.25
 -10  14   5    0.57    0.32
   9  14  -5    1.03    0.23
  -9  14   5    0.88    0.31
   8  14  -5    3.06    0.32
  -8  14   5    2.20    0.37
   7  14  -5   -0.05    0.18
  -7  14   5   -0.32    0.26
  -6  14   5    0.17    0.26
   6  14  -5    0.39    0.20
  -5  14   5    0.17    0.24
   5  14  -5    0.20    0.18
   4  14  -5   -0.06    0.17
  -4  14   5   -0.04    0.23
   3  14  -5    0.14    0.18
  -3  14   5    0.10    0.21
   2  14  -5    0.73    0.20
  -2  14   5    0.81    0.24
  -1  14   5   -0.04    0.19
   1  14  -5    0.06    0.17
   0  14  -5   -0.06    0.17
   0  14   5    0.05    0.20
  -1  14  -5   -0.07    0.17
  -2 -14  -5   -0.06    0.21
  -2  14  -5   -0.10    0.17
   2  14   5    0.00    0.25
  -3 -14  -5    1.34    0.27
  -3  14  -5    1.00    0.21
   3  14   5    0.58    0.28
  -4 -14  -5    0.10    0.22
  -4  14  -5    0.06    0.18
   4  14   5   -0.05    0.27
  -5 -14  -5    0.23    0.23
   5  14   5    0.17    0.29
  -5  14  -5    0.36    0.20
  -6 -14  -5    1.68    0.30
   6  14   5    1.50    0.36
  -7 -14  -5    1.59    0.30
   7  14   5    1.74    0.38
  -8 -14  -5    1.30    0.29
   8  14   5    0.78    0.34
  -9 -14  -5   -0.30    0.24
   9  14   5    0.19    0.33
 -10  15   5   32.34    1.69
  -9  15   5   14.46    0.92
   9  15  -5   13.93    0.82
  -8  15   5    5.04    0.49
   8  15  -5    5.05    0.45
  -7  15   5    3.82    0.43
   7  15  -5    3.76    0.37
   6  15  -5   15.06    0.84
  -6  15   5   14.72    0.90
  -5  15   5   28.35    1.40
   5  15  -5   25.12    1.34
  -4  15   5   13.18    0.84
   4  15  -5   14.56    0.78
   3  15  -5    0.48    0.20
  -3  15   5    0.30    0.24
  -2  15   5   13.94    0.84
   2  15  -5   14.42    0.79
   1  15  -5   43.74    2.09
  -1  15   5   43.98    2.13
   0  15  -5   20.19    1.05
  -1 -15  -5    2.27    0.33
  -1  15  -5    3.45    0.35
  -2 -15  -5    6.65    0.57
  -2  15  -5    7.80    0.50
  -3 -15  -5   19.17    1.11
  -3  15  -5   21.51    1.06
  -4 -15  -5   28.33    1.37
  -4  15  -5   27.06    1.31
   4  15   5   22.18    1.40
  -5 -15  -5    3.05    0.36
   5  15   5    2.78    0.42
  -6 -15  -5    0.59    0.27
   6  15   5    0.91    0.35
  -7 -15  -5    9.33    0.69
   7  15   5   10.38    0.81
  -8 -15  -5   18.05    1.03
   8  15   5   17.89    1.15
  -8  16   5    6.29    0.62
   8  16  -5    6.41    0.71
  -7  16   5   25.88    1.38
   7  16  -5   25.55    1.33
  -6  16   5    4.32    0.46
   6  16  -5    5.42    0.45
   5  16  -5    1.02    0.24
  -5  16   5    1.11    0.29
  -4  16   5   19.05    1.05
   4  16  -5   18.44    0.99
   3  16  -5   23.31    1.20
  -3  16   5   23.37    1.25
   2  16  -5    0.82    0.22
  -2  16   5    0.80    0.26
   1  16  -5    0.68    0.21
  -1  16   5    0.19    0.24
   0  16  -5   13.15    0.75
  -1 -16  -5   18.86    1.09
  -1  16  -5   20.00    1.02
  -2 -16  -5    8.02    0.62
  -2  16  -5    7.09    0.50
  -3 -16  -5   -0.38    0.23
  -3  16  -5    0.22    0.19
  -4 -16  -5   22.21    1.13
   4  16   5   16.62    1.38
  -5 -16  -5   31.39    1.58
   5  16   5   29.87    1.66
  -6 -16  -5   10.43    0.75
   6  16   5   11.14    0.86
  -7 -16  -5    0.26    0.35
   7  16   5    0.15    0.36
  -6  17   5    6.30    0.60
   5  17  -5    3.26    0.36
  -5  17   5    3.60    0.41
  -4  17   5    0.86    0.29
   4  17  -5    0.91    0.24
   3  17  -5    4.41    0.42
  -3  17   5    3.46    0.41
  -2  17   5    9.51    0.66
   2  17  -5    7.72    0.55
   1  17  -5   16.43    0.90
   0 -17  -5    1.91    0.34
   0  17  -5    2.12    0.27
  -1 -17  -5    1.61    0.32
  -1  17  -5    1.64    0.26
  -2 -17  -5   10.60    0.76
  -2  17  -5   11.02    0.66
  -3 -17  -5    7.05    0.61
  -4 -17  -5    4.45    0.44
  -3  18   5    2.93    0.58
  -2  18   5    0.90    0.30
   1  18  -5    0.17    0.25
   0 -18  -5    0.79    0.38
   0  18  -5    0.61    0.22
  -1  18  -5    2.94    0.32
 -18   0   6    0.82    0.35
 -17   0   6   13.76    0.91
 -16   0   6   14.39    0.91
 -15   0   6    8.07    0.65
 -14   0   6    1.15    0.28
 -13   0   6   34.52    1.70
 -12   0   6   38.72    1.88
 -11   0   6   27.51    1.36
 -10   0   6   13.12    0.71
   9   0  -6   27.48    1.27
  -9   0   6   26.95    1.32
   8   0  -6   59.60    2.66
  -8   0   6   56.90    2.69
  -7   0   6   77.20    3.58
   7   0  -6   79.19    3.56
  -6   0   6   10.06    0.51
   6   0  -6    8.99    0.48
  -5   0   6    9.25    0.48
   5   0  -6    8.73    0.46
  -4   0   6  120.52    5.41
   4   0  -6  118.52    5.42
  -3   0   6  109.12    4.83
   3   0  -6  103.86    4.84
  -2   0   6   14.79    0.75
  -2   0   6   15.20    0.73
  -1   0   6    1.53    0.14
  -1   0   6    1.68    0.17
   0   0  -6   33.18    1.58
   0   0   6   35.05    1.61
  -1   0  -6  172.80    7.98
   1   0   6  180.72    8.01
  -2   0  -6   51.90    2.45
   2   0   6   54.95    2.49
  -3   0  -6    0.34    0.11
   3   0   6    0.43    0.14
   4   0   6  112.37    5.17
  -4   0  -6  113.49    5.13
  -5   0  -6   72.46    3.35
   5   0   6   74.12    3.39
   6   0   6  118.77    5.36
  -6   0  -6  114.97    5.31
  -7   0  -6    9.80    0.55
   7   0   6    9.91    0.59
  -8   0  -6   22.08    1.09
   8   0   6   22.04    1.13
   9   0   6  105.04    4.73
  -9   0  -6   99.68    4.68
 -10   0  -6   81.63    3.93
  10   0   6   89.23    3.98
  11   0   6   10.00    0.67
 -11   0  -6   10.85    0.62
  12   0   6    6.28    0.52
 -12   0  -6    6.29    0.48
 -13   0  -6   41.55    2.03
  13   0   6   42.67    2.08
  14   0   6   38.86    1.92
 -14   0  -6   37.46    1.86
  15   0   6   16.67    1.00
 -15   0  -6   16.47    0.94
  16   0   6    0.34    0.30
 -18  -1   6   25.89    1.43
 -18   1   6   25.60    1.45
 -17  -1   6   10.41    0.76
 -17   1   6    9.68    0.80
 -16  -1   6    2.16    0.36
 -16   1   6    1.79    0.37
 -15  -1   6   27.13    1.43
 -15   1   6   27.80    1.45
 -14  -1   6   35.71    1.81
 -14   1   6   37.80    1.83
 -13  -1   6   31.99    1.59
 -13   1   6   31.81    1.60
 -12  -1   6    2.36    0.28
 -12   1   6    2.19    0.29
 -11  -1   6   19.34    1.01
 -11   1   6   20.11    1.03
 -10  -1   6   74.11    3.46
  10   1  -6   77.89    3.42
 -10   1   6   73.28    3.47
  -9  -1   6   58.87    2.71
   9   1  -6   59.67    2.68
  -9   1   6   57.19    2.72
  -8  -1   6   14.42    0.76
   8  -1  -6   15.16    0.72
  -8   1   6   15.49    0.78
   8   1  -6   14.97    0.73
  -7  -1   6   33.92    1.59
   7  -1  -6   34.38    1.56
  -7   1   6   33.34    1.60
   7   1  -6   33.67    1.57
   6  -1  -6   62.10    2.78
  -6  -1   6   59.85    2.79
  -6   1   6   60.47    2.80
   6   1  -6   61.24    2.79
   5  -1  -6  112.10    4.84
  -5  -1   6  104.20    4.83
  -5   1   6  104.43    4.85
   5   1  -6  105.97    4.85
   4  -1  -6   16.74    0.82
  -4  -1   6   17.25    0.82
  -4   1   6   17.01    0.83
   4   1  -6   16.89    0.83
  -3  -1   6    9.50    0.48
  -3   1   6    9.72    0.50
   3   1  -6    9.60    0.51
  -2  -1   6   95.08    4.25
  -2   1   6   94.96    4.27
  -2   1   6   89.93    4.26
   2   1  -6   95.18    4.28
  -1  -1   6  179.53    7.98
  -1   1   6  174.15    7.98
  -1   1   6  174.82    7.96
   0  -1   6   66.08    2.98
   0   1   6   65.80    2.98
   0   1  -6   62.28    2.94
  -1  -1  -6    0.28    0.08
   1  -1   6    0.44    0.12
  -1   1  -6    0.28    0.06
   1   1   6    0.62    0.13
  -2  -1  -6   55.96    2.59
   2  -1   6   58.37    2.63
   2   1   6   58.26    2.63
  -2   1  -6   53.53    2.58
  -3  -1  -6  170.59    7.71
   3  -1   6  167.74    7.74
   3   1   6  178.04    7.75
  -3   1  -6  165.93    7.70
   4  -1   6   68.82    3.15
  -4  -1  -6   67.04    3.12
   4   1   6   69.70    3.16
  -4   1  -6   66.72    3.11
  -5  -1  -6    8.56    0.49
   5  -1   6    8.73    0.53
   5   1   6    9.18    0.53
  -5   1  -6    9.19    0.48
  -6  -1  -6   22.44    1.11
   6  -1   6   23.42    1.15
  -6   1  -6   22.76    1.10
   6   1   6   22.64    1.15
   7  -1   6  106.31    4.94
  -7  -1  -6  111.25    4.91
   7   1   6  106.70    4.95
  -7   1  -6  105.69    4.90
  -8  -1  -6   58.99    2.71
   8  -1   6   59.05    2.75
  -8   1  -6   57.16    2.70
   8   1   6   58.29    2.76
   9  -1   6    8.84    0.57
  -9  -1  -6    8.20    0.51
   9   1   6    7.79    0.56
  -9   1  -6    8.37    0.50
 -10  -1  -6    9.04    0.57
  10  -1   6    9.97    0.62
 -10   1  -6    9.48    0.57
  10   1   6    9.89    0.64
  11  -1   6   60.92    2.69
 -11  -1  -6   55.95    2.64
 -11   1  -6   53.22    2.63
  11   1   6   54.95    2.68
 -12  -1  -6   65.64    2.91
  12  -1   6   57.85    2.93
  12   1   6   64.91    2.96
 -12   1  -6   59.16    2.89
  13  -1   6   22.99    1.25
 -13  -1  -6   23.81    1.22
 -13   1  -6   23.78    1.21
  13   1   6   24.00    1.28
  14  -1   6    1.81    0.33
 -14  -1  -6    1.65    0.28
 -14   1  -6    1.81    0.29
  14   1   6    1.84    0.34
  15  -1   6   31.17    1.59
 -15  -1  -6   29.19    1.54
  15   1   6   31.90    1.61
 -15   1  -6   29.78    1.54
  16  -1   6   31.03    1.60
  16   1   6   29.09    1.58
 -18   2   6   -0.13    0.34
 -17   2   6    2.38    0.41
 -16  -2   6    4.99    0.50
 -16   2   6    5.79    0.53
 -15  -2   6    3.62    0.40
 -15   2   6    4.55    0.46
 -14  -2   6    0.25    0.23
 -14   2   6    0.24    0.26
 -13  -2   6    4.05    0.38
 -13   2   6    4.70    0.42
 -12  -2   6    7.05    0.51
 -12   2   6    7.65    0.54
 -11  -2   6    4.63    0.38
 -11   2   6    4.24    0.42
  11   2  -6    4.28    0.32
 -10  -2   6    0.01    0.14
  10   2  -6   -0.16    0.10
 -10   2   6    0.12    0.17
  -9  -2   6    4.03    0.31
   9   2  -6    3.68    0.26
  -9   2   6    4.36    0.36
  -8  -2   6   23.56    1.15
   8   2  -6   24.47    1.14
  -8   2   6   24.07    1.18
  -7  -2   6   20.44    1.00
   7  -2  -6   21.24    0.98
   7   2  -6   20.99    1.00
  -7   2   6   20.95    1.03
  -6  -2   6    3.23    0.23
   6   2  -6    3.15    0.24
  -6   2   6    2.87    0.27
   5  -2  -6   11.42    0.55
  -5  -2   6   11.18    0.55
   5   2  -6   10.48    0.57
  -5   2   6   10.78    0.58
  -4  -2   6   53.08    2.34
   4  -2  -6   49.25    2.36
   4   2  -6   52.63    2.37
  -4   2   6   50.29    2.37
  -3  -2   6   30.14    1.39
  -3   2   6   30.93    1.42
  -3   2   6   30.30    1.43
   3   2  -6   29.54    1.44
  -2  -2   6    4.83    0.27
  -2   2   6    5.13    0.31
  -2   2   6    5.07    0.31
   2   2  -6    4.88    0.33
  -1   2   6   12.86    0.68
   1   2  -6   13.32    0.65
   1   2  -6   13.72    0.71
  -1   2   6   14.26    0.68
   0  -2   6   35.79    1.73
   0   2  -6   37.65    1.69
   0   2   6   36.24    1.71
   0   2   6   37.39    1.73
   1  -2   6   28.08    1.34
  -1  -2  -6   25.78    1.31
  -1   2  -6   27.79    1.28
   1   2   6   29.31    1.34
  -2  -2  -6    6.26    0.37
   2  -2   6    6.39    0.39
   2   2   6    6.49    0.38
  -2   2  -6    5.11    0.31
   3  -2   6    1.35    0.18
  -3  -2  -6    1.51    0.17
   3   2   6    1.77    0.21
  -3   2  -6    1.71    0.15
   4  -2   6   16.06    0.87
  -4  -2  -6   17.69    0.85
   4   2   6   16.53    0.87
  -4   2  -6   17.25    0.82
  -5  -2  -6   40.20    1.83
   5  -2   6   39.13    1.86
   5   2   6   39.33    1.87
  -5   2  -6   37.67    1.81
  -6  -2  -6   18.41    0.89
   6  -2   6   17.61    0.92
  -6   2  -6   16.98    0.87
   6   2   6   18.09    0.93
  -7  -2  -6    0.72    0.16
   7  -2   6    0.55    0.18
  -7   2  -6    0.62    0.14
   7   2   6    0.65    0.20
  -8  -2  -6   11.75    0.64
   8  -2   6   11.80    0.68
   8   2   6   11.51    0.69
  -8   2  -6   11.30    0.62
   9  -2   6   24.70    1.30
  -9  -2  -6   26.21    1.27
   9   2   6   26.85    1.32
  -9   2  -6   25.06    1.25
 -10  -2  -6   21.18    1.07
  10  -2   6   21.02    1.10
  10   2   6   20.72    1.11
 -10   2  -6   20.38    1.05
  11  -2   6    1.31    0.27
 -11  -2  -6    1.32    0.23
  11   2   6    1.50    0.28
 -11   2  -6    1.39    0.22
 -12  -2  -6    1.64    0.25
  12  -2   6    1.31    0.28
  12   2   6    1.62    0.31
 -12   2  -6    2.02    0.26
 -13  -2  -6    7.88    0.56
  13  -2   6    8.24    0.61
 -13   2  -6    7.64    0.55
  13   2   6    7.90    0.64
 -14  -2  -6   10.01    0.68
  14  -2   6    9.82    0.71
 -14   2  -6   10.25    0.67
  14   2   6   10.80    0.75
  15  -2   6    5.84    0.56
 -15  -2  -6    4.39    0.44
  15   2   6    5.17    0.55
 -15   2  -6    4.80    0.49
  16   2   6    0.74    0.43
 -18   3   6   24.29    1.43
 -17   3   6   16.80    1.06
 -16   3   6    0.02    0.30
 -15   3   6    9.53    0.74
 -14   3   6   22.30    1.22
 -13  -3   6   21.97    1.40
 -13   3   6   24.35    1.25
 -12  -3   6    4.84    0.41
 -12   3   6    5.17    0.47
 -11  -3   6    1.88    0.23
  11   3  -6    2.08    0.22
 -11   3   6    2.26    0.29
 -10  -3   6   18.98    0.92
  10   3  -6   18.56    0.90
 -10   3   6   17.47    0.96
  -9  -3   6   28.82    1.34
  -9   3   6   27.94    1.38
   9   3  -6   27.36    1.32
  -8  -3   6   35.39    1.64
  -8   3   6   34.51    1.68
   8   3  -6   35.52    1.64
  -7  -3   6    1.11    0.14
   7   3  -6    1.11    0.15
  -7   3   6    1.08    0.19
  -6  -3   6   14.41    0.72
   6  -3  -6   16.32    0.72
  -6   3   6   14.46    0.77
   6   3  -6   14.58    0.74
  -5  -3   6   77.31    3.47
   5  -3  -6   77.37    3.48
  -5   3   6   75.57    3.51
   5   3  -6   76.08    3.51
  -4  -3   6   22.66    1.06
  -4   3   6   23.57    1.09
  -4   3   6   22.41    1.11
   4   3  -6   23.08    1.11
  -3  -3   6    0.07    0.06
   3   3  -6    0.17    0.12
  -3   3   6    0.15    0.11
  -3   3   6    0.08    0.08
   2   3  -6   20.52    0.99
  -2   3   6   19.76    0.97
  -2   3   6   19.84    0.97
   2   3  -6   19.97    0.93
  -1   3   6   53.81    2.48
   1   3  -6   54.06    2.44
  -1   3   6   53.27    2.48
   1   3  -6   53.80    2.50
   0   3  -6   46.05    2.09
   0   3   6   43.92    2.13
   0   3  -6   45.98    2.15
   0   3   6   47.50    2.13
  -1  -3  -6   13.29    0.68
  -1   3  -6   12.94    0.62
   1   3   6   13.40    0.69
   2  -3   6    3.37    0.27
  -2  -3  -6    3.55    0.27
   2   3   6    3.79    0.28
  -2   3  -6    2.47    0.19
  -3  -3  -6   63.36    2.86
   3  -3   6   60.00    2.87
  -3   3  -6   62.23    2.82
   3   3   6   62.11    2.88
  -4  -3  -6   36.35    1.75
   4  -3   6   37.33    1.77
   4   3   6   36.31    1.77
  -4   3  -6   38.27    1.72
  -5  -3  -6   26.73    1.29
   5   3   6   27.69    1.33
  -5   3  -6   25.86    1.26
   6  -3   6    0.17    0.16
  -6  -3  -6    0.12    0.14
  -6   3  -6    0.12    0.11
   6   3   6    0.21    0.17
  -7  -3  -6   52.48    2.47
   7  -3   6   51.76    2.50
   7   3   6   53.42    2.52
  -7   3  -6   54.33    2.45
   8  -3   6   43.96    2.10
  -8  -3  -6   44.48    2.07
   8   3   6   41.71    2.11
  -8   3  -6   45.13    2.05
   9  -3   6    9.40    0.62
  -9  -3  -6    9.91    0.60
   9   3   6    9.90    0.64
  -9   3  -6   10.22    0.56
 -10  -3  -6    1.40    0.22
  10  -3   6    1.40    0.25
  10   3   6    1.29    0.27
 -10   3  -6    1.21    0.20
 -11  -3  -6   20.52    1.07
  11  -3   6   21.11    1.10
  11   3   6   20.68    1.12
 -11   3  -6   19.93    1.04
 -12  -3  -6   19.80    1.08
  12  -3   6   21.77    1.11
  12   3   6   21.27    1.15
 -12   3  -6   19.28    1.06
 -13  -3  -6   14.66    0.81
  13  -3   6   12.45    0.82
 -13   3  -6   13.24    0.78
  13   3   6   14.05    0.86
 -14  -3  -6    0.77    0.25
  14  -3   6    1.15    0.29
  14   3   6    0.86    0.31
 -14   3  -6    0.95    0.25
 -15  -3  -6    3.71    0.40
  15   3   6    3.90    0.46
 -15   3  -6    3.98    0.39
 -17   4   6   25.25    1.42
 -16   4   6   43.30    2.18
 -15   4   6   40.62    2.04
 -14   4   6   10.05    0.72
 -13   4   6   34.81    1.74
 -12   4   6   91.56    4.34
  12   4  -6   95.34    4.27
 -11   4   6  108.07    5.12
  11   4  -6  114.35    5.07
  10   4  -6    1.68    0.18
 -10   4   6    2.04    0.27
  -9   4   6   20.59    1.08
   9   4  -6   21.36    1.02
  -8   4   6  115.96    5.33
   8   4  -6  117.14    5.30
   7   4  -6  190.67    8.62
  -7   4   6  190.56    8.65
  -6   4   6   66.37    3.11
   6   4  -6   67.96    3.09
   5  -4  -6    0.36    0.09
   5   4  -6    0.21    0.12
  -5   4   6    0.11    0.14
  -4   4   6  133.43    6.02
  -4   4   6  131.34    5.99
   4   4  -6  132.60    6.02
  -3   4   6  230.71   10.13
   3   4  -6  227.92   10.16
  -3   4   6  215.03   10.15
  -2   4   6  105.11    4.84
  -2   4   6  104.75    4.85
   2   4  -6  109.59    4.86
  -1   4   6   11.00    0.57
   1   4  -6   10.17    0.58
  -1   4   6   10.44    0.56
   0   4  -6   35.75    1.69
   0   4   6   35.67    1.67
   0   4  -6   35.66    1.61
   0   4   6   34.48    1.67
   1   4   6  275.83   12.14
  -1   4  -6  261.51   12.08
  -2  -4  -6  150.16    6.85
  -2   4  -6  148.26    6.80
   2   4   6  154.08    6.86
  -3  -4  -6   12.16    0.68
   3   4   6   13.50    0.71
  -3   4  -6   13.50    0.63
  -4  -4  -6   78.27    3.33
   4  -4   6   68.18    3.34
  -4   4  -6   70.52    3.28
   4   4   6   71.85    3.35
  -5  -4  -6   90.08    4.08
   5  -4   6   92.63    4.10
  -5   4  -6   90.47    4.04
   5   4   6   82.16    4.10
   6  -4   6  146.11    7.16
  -6  -4  -6  164.57    7.15
   6   4   6  159.12    7.18
  -6   4  -6  158.88    7.11
  -7  -4  -6   38.77    1.78
   7  -4   6   37.72    1.79
  -7   4  -6   35.36    1.73
   7   4   6   36.72    1.81
  -8  -4  -6    3.16    0.29
   8  -4   6    3.14    0.34
   8   4   6    2.77    0.33
  -8   4  -6    3.59    0.29
   9  -4   6   67.74    3.37
  -9  -4  -6   67.35    3.35
   9   4   6   74.22    3.41
  -9   4  -6   80.09    3.34
 -10  -4  -6  103.15    4.49
  10  -4   6   98.49    4.50
  10   4   6   90.56    4.52
 -10   4  -6   96.43    4.45
 -11  -4  -6   36.44    1.64
  11  -4   6   32.02    1.64
 -11   4  -6   31.83    1.60
  11   4   6   32.76    1.69
  12  -4   6    0.05    0.21
 -12  -4  -6    0.29    0.21
  12   4   6   -0.18    0.25
 -12   4  -6    0.26    0.19
 -13  -4  -6   28.92    1.45
  13  -4   6   29.28    1.47
  13   4   6   27.60    1.50
 -13   4  -6   28.37    1.43
 -14  -4  -6   42.12    2.06
  14  -4   6   42.05    2.07
 -14   4  -6   42.83    2.04
  14   4   6   41.02    2.12
 -15  -4  -6   21.97    1.36
 -15   4  -6   22.72    1.21
  15   4   6   23.49    1.29
 -17   5   6   11.36    0.88
 -16   5   6    0.19    0.32
 -15   5   6   19.75    1.15
 -14   5   6   32.22    1.65
 -13   5   6   30.22    1.64
  13   5  -6   34.51    1.56
  12   5  -6    5.15    0.36
 -12   5   6    4.85    0.49
 -11   5   6    9.02    0.62
  11   5  -6    8.78    0.50
  10   5  -6   58.64    2.73
 -10   5   6   59.70    2.79
  -9   5   6   61.23    2.81
   9   5  -6   58.62    2.76
   8   5  -6   15.31    0.77
  -8   5   6   15.02    0.83
   7   5  -6   17.30    0.86
  -7   5   6   17.66    0.91
   6   5  -6   45.92    2.11
  -6   5   6   44.78    2.14
  -5   5   6   85.08    3.78
   5   5  -6   79.50    3.76
  -4   5   6   21.63    1.05
   4   5  -6   21.02    1.03
  -4   5   6   20.80    1.00
  -3   5   6    4.37    0.34
   3   5  -6    4.64    0.33
  -3   5   6    5.03    0.30
  -2   5   6   64.98    3.08
   2   5  -6   68.78    3.11
  -2   5   6   68.30    3.10
  -1   5   6  158.86    7.07
  -1   5   6  156.01    7.07
   1   5  -6  152.75    7.08
   0   5   6   42.46    2.07
   0   5  -6   47.51    2.10
   0   5   6   43.14    2.07
  -1   5  -6    0.33    0.16
   1   5   6    0.07    0.12
  -2  -5  -6   42.65    1.87
   2   5   6   38.57    1.87
  -2   5  -6   37.43    1.88
  -3  -5  -6  106.17    4.94
  -3   5  -6  110.16    4.92
   3   5   6  107.98    4.96
  -4  -5  -6   49.68    2.38
   4   5   6   50.36    2.40
  -4   5  -6   52.83    2.33
  -5  -5  -6    8.56    0.53
   5  -5   6    8.85    0.54
  -5   5  -6    9.20    0.47
   5   5   6    9.09    0.57
   6  -5   6   17.65    0.93
  -6  -5  -6   18.02    0.93
  -6   5  -6   18.25    0.87
   6   5   6   17.71    0.96
  -7  -5  -6   60.16    2.97
   7  -5   6   64.41    2.99
   7   5   6   63.81    3.01
  -7   5  -6   67.10    2.94
  -8  -5  -6   34.43    1.71
   8  -5   6   35.62    1.72
   8   5   6   35.58    1.76
  -8   5  -6   36.18    1.67
  -9  -5  -6    6.31    0.48
   9  -5   6    6.60    0.49
   9   5   6    6.45    0.52
  -9   5  -6    6.84    0.43
 -10  -5  -6    5.07    0.43
  10  -5   6    3.74    0.42
 -10   5  -6    5.04    0.38
  10   5   6    5.06    0.48
  11  -5   6   40.95    1.93
 -11  -5  -6   37.78    1.91
  11   5   6   39.69    1.96
 -11   5  -6   39.07    1.88
 -12  -5  -6   47.84    2.31
  12  -5   6   50.64    2.33
 -12   5  -6   46.66    2.28
  12   5   6   47.30    2.36
 -13  -5  -6   23.05    1.16
  13  -5   6   22.35    1.16
 -13   5  -6   20.92    1.11
  13   5   6   19.53    1.19
 -14  -5  -6    1.13    0.28
 -14   5  -6    1.21    0.26
  14   5   6    1.00    0.34
 -15   5  -6   19.33    1.11
  15   5   6   23.17    1.63
 -17   6   6    1.02    0.57
 -16   6   6    6.35    0.60
 -15   6   6    7.82    0.69
 -14   6   6    0.29    0.29
  14   6  -6    0.07    0.23
  13   6  -6    2.88    0.30
 -13   6   6    2.36    0.37
  12   6  -6    6.13    0.41
 -12   6   6    6.08    0.56
 -11   6   6    5.57    0.47
  11   6  -6    5.42    0.38
  10   6  -6   -0.01    0.13
 -10   6   6    0.25    0.22
   9   6  -6    1.10    0.16
  -9   6   6    1.23    0.25
  -8   6   6   31.78    1.55
   8   6  -6   31.42    1.50
   7   6  -6   21.96    1.07
  -7   6   6   22.05    1.12
  -6   6   6    6.10    0.44
   6   6  -6    6.24    0.39
  -5   6   6   10.48    0.59
   5   6  -6    9.87    0.55
  -4   6   6   69.83    3.12
   4   6  -6   68.57    3.15
  -4   6   6   66.76    3.16
   3   6  -6   23.59    1.18
  -3   6   6   24.51    1.19
  -3   6   6   24.56    1.15
  -2   6   6    7.04    0.41
   2   6  -6    7.57    0.45
  -2   6   6    6.99    0.45
  -1   6   6   23.56    1.15
  -1   6   6   23.43    1.13
   0   6   6   41.18    1.90
   0   6   6   39.89    1.90
   0   6  -6   39.94    1.91
  -1   6  -6   25.64    1.28
   1   6   6   26.59    1.27
  -2  -6  -6    7.18    0.46
   2   6   6    7.27    0.46
  -2   6  -6    6.65    0.46
  -3  -6  -6    2.65    0.27
   3   6   6    2.95    0.31
  -3   6  -6    3.07    0.32
  -4  -6  -6   23.18    1.14
   4   6   6   23.69    1.17
  -4   6  -6   21.94    1.16
  -5  -6  -6   67.75    3.12
  -5   6  -6   67.70    3.14
   5   6   6   66.08    3.15
  -6  -6  -6   22.55    1.14
   6   6   6   22.51    1.17
  -7  -6  -6    1.24    0.22
   7   6   6    1.55    0.26
  -8  -6  -6   16.39    0.90
   8  -6   6   16.46    0.90
   8   6   6   17.33    0.94
  -9  -6  -6   38.37    1.80
   9  -6   6   38.42    1.80
  -9   6  -6   33.99    1.86
   9   6   6   36.80    1.84
  10  -6   6   36.90    1.74
 -10  -6  -6   34.74    1.73
 -10   6  -6   33.41    1.76
  10   6   6   36.60    1.79
  11  -6   6    1.52    0.27
 -11  -6  -6    2.25    0.29
 -11   6  -6    2.46    0.37
  11   6   6    2.13    0.33
  12  -6   6    1.68    0.29
 -12  -6  -6    2.04    0.29
  12   6   6    1.58    0.34
 -13  -6  -6   12.89    0.78
  13   6   6   12.13    0.83
 -14  -6  -6   17.94    1.03
  14   6   6   18.45    1.09
 -16   7   6    0.36    0.37
 -15   7   6    0.89    0.36
 -14   7   6    2.40    0.40
  14   7  -6    2.17    0.26
 -13   7   6    0.40    0.29
  13   7  -6   -0.05    0.17
  12   7  -6    0.83    0.18
 -12   7   6    0.73    0.29
 -11   7   6    5.10    0.53
  11   7  -6    6.11    0.41
 -10   7   6   13.43    0.81
  10   7  -6   13.35    0.70
   9   7  -6    6.09    0.39
  -9   7   6    6.20    0.50
   8   7  -6    5.27    0.36
  -8   7   6    5.48    0.47
  -7   7   6    9.52    0.58
   7   7  -6    8.36    0.50
   6   7  -6   15.29    0.77
  -6   7   6   14.63    0.82
  -5   7   6    0.16    0.17
   5   7  -6    0.50    0.15
  -4   7   6    0.79    0.19
   4   7  -6    0.43    0.14
  -3   7   6    0.16    0.08
  -3   7   6    0.03    0.15
   3   7  -6   -0.03    0.12
  -2   7   6   12.74    0.65
  -2   7   6   12.37    0.69
   1   7  -6   20.13    1.05
  -1   7   6   20.43    1.05
  -1   7   6   22.62    1.04
   0   7   6    3.03    0.29
   0   7   6    3.24    0.27
   0   7  -6    2.92    0.30
   1   7   6    3.31    0.29
  -1   7  -6    2.48    0.26
  -2  -7  -6   14.18    0.76
   2   7   6   14.56    0.76
  -2   7  -6   12.88    0.76
  -3  -7  -6    4.38    0.38
  -3   7  -6    4.64    0.39
   3   7   6    4.58    0.40
  -4  -7  -6    5.26    0.41
   4   7   6    5.99    0.46
  -4   7  -6    5.92    0.44
  -5  -7  -6    4.33    0.39
   5   7   6    4.94    0.43
  -5   7  -6    4.30    0.40
  -6  -7  -6    7.80    0.55
   6   7   6    8.91    0.60
  -6   7  -6    8.98    0.57
  -7  -7  -6    0.30    0.19
   7   7   6   -0.15    0.21
  -7   7  -6   -0.04    0.18
  -8  -7  -6    0.41    0.19
   8   7   6    0.07    0.22
  -8   7  -6    0.23    0.21
  -9  -7  -6    0.49    0.20
   9   7   6    0.31    0.24
  -9   7  -6   -0.09    0.21
 -10  -7  -6    0.31    0.21
  10   7   6    0.17    0.25
 -11  -7  -6    0.78    0.24
  11   7   6    0.50    0.29
 -12  -7  -6    4.47    0.41
  12   7   6    3.84    0.45
 -13  -7  -6    0.25    0.24
  13   7   6    0.20    0.31
  14   7   6    1.38    0.44
 -15   8   6   28.96    1.60
  15   8  -6   29.72    1.47
 -14   8   6   15.56    0.98
  14   8  -6   14.27    0.80
  13   8  -6    5.28    0.41
 -13   8   6    5.55    0.52
 -12   8   6   40.37    1.97
  12   8  -6   38.42    1.87
 -11   8   6   80.39    3.75
  11   8  -6   79.21    3.68
  10   8  -6   12.85    0.68
 -10   8   6   11.31    0.76
   9   8  -6    1.24    0.19
  -9   8   6    1.38    0.27
  -8   8   6   39.62    1.89
   8   8  -6   37.85    1.83
  -7   8   6   96.54    4.44
   7   8  -6   95.79    4.40
  -6   8   6   55.99    2.65
   6   8  -6   56.44    2.61
  -5   8   6    7.91    0.54
   5   8  -6    7.95    0.48
   4   8  -6   16.45    0.84
  -4   8   6   16.25    0.87
  -3   8   6   81.34    3.54
   3   8  -6   71.49    3.51
  -2   8   6   69.81    3.39
  -2   8   6   76.54    3.43
   2   8  -6   76.02    3.43
  -1   8   6   41.19    1.91
   1   8  -6   41.57    1.93
  -1   8   6   39.39    1.93
   0   8   6    0.04    0.15
   0   8  -6    0.23    0.16
   0   8   6    0.76    0.16
  -1   8  -6   71.17    3.37
   1   8   6   74.43    3.38
  -2  -8  -6   66.55    3.18
   2   8   6   69.83    3.19
  -2   8  -6   68.73    3.18
  -3  -8  -6   24.73    1.29
  -3   8  -6   26.07    1.31
   3   8   6   27.65    1.32
  -4  -8  -6    1.97    0.25
   4   8   6    2.24    0.29
  -4   8  -6    2.59    0.30
  -5  -8  -6    8.98    0.57
   5   8   6    8.52    0.60
  -5   8  -6    8.47    0.56
  -6  -8  -6   48.75    2.21
   6   8   6   47.87    2.25
  -6   8  -6   42.38    2.21
  -7  -8  -6   29.23    1.45
   7   8   6   29.75    1.50
  -7   8  -6   27.79    1.45
  -8  -8  -6    6.57    0.50
  -8   8  -6    6.13    0.50
   8   8   6    6.88    0.57
  -9  -8  -6    2.46    0.30
   9   8   6    2.29    0.36
  -9   8  -6    2.60    0.33
 -10  -8  -6   24.04    1.29
  10   8   6   25.61    1.35
 -10   8  -6   24.78    1.30
 -11  -8  -6   23.59    1.23
  11   8   6   22.97    1.29
 -11   8  -6   23.12    1.23
 -12  -8  -6    6.67    0.58
  12   8   6    6.91    0.63
 -13  -8  -6    0.69    0.27
  13   8   6    0.79    0.34
 -15   9   6   27.92    1.55
  15   9  -6   28.32    1.41
 -14   9   6   71.62    3.41
  14   9  -6   70.79    3.32
 -13   9   6   83.71    4.01
  13   9  -6   85.88    3.93
  12   9  -6   23.75    1.21
 -12   9   6   24.72    1.32
  11   9  -6    4.59    0.39
 -11   9   6    4.34    0.45
  10   9  -6   85.06    3.98
 -10   9   6   88.04    4.05
  -9   9   6  137.24    6.42
   9   9  -6  142.47    6.38
  -8   9   6   63.46    2.95
   8   9  -6   61.59    2.90
   7   9  -6    1.90    0.23
  -7   9   6    2.01    0.30
   6   9  -6   60.37    2.94
  -6   9   6   66.77    2.99
  -5   9   6  142.81    6.95
   5   9  -6  161.56    6.93
  -4   9   6   98.65    4.45
   4   9  -6   94.55    4.43
   3   9  -6    0.82    0.17
  -3   9   6    0.37    0.20
  -2   9   6   70.45    3.19
   2   9  -6   66.66    3.17
   1   9  -6  222.69   10.25
  -1   9   6  230.42   10.25
  -1   9   6  225.17   10.23
   0   9   6  100.31    4.72
   0   9  -6  105.65    4.73
   0   9   6  102.79    4.73
   1   9   6   13.86    0.75
  -1   9  -6   12.96    0.74
  -2  -9  -6   15.13    0.86
  -2   9  -6   15.64    0.85
   2   9   6   16.69    0.87
  -3  -9  -6  102.50    4.83
  -3   9  -6  104.45    4.83
   3   9   6  108.41    4.86
  -4  -9  -6  101.00    4.99
   4   9   6  111.06    5.03
  -4   9  -6  113.92    5.00
  -5  -9  -6   48.17    2.37
   5   9   6   52.31    2.42
  -5   9  -6   49.03    2.37
  -6  -9  -6    3.78    0.35
   6   9   6    3.43    0.39
  -6   9  -6    2.98    0.33
  -7  -9  -6   53.31    2.60
  -7   9  -6   54.56    2.61
   7   9   6   56.60    2.66
  -8  -9  -6   62.81    2.97
   8   9   6   62.73    3.03
  -8   9  -6   63.54    2.97
  -9  -9  -6   31.69    1.57
   9   9   6   29.76    1.63
  -9   9  -6   31.98    1.56
 -10  -9  -6    0.30    0.24
 -10   9  -6   -0.02    0.23
  10   9   6    0.38    0.30
 -11  -9  -6   21.02    1.16
  11   9   6   22.27    1.24
 -12  -9  -6   54.96    2.60
  12   9   6   52.60    2.65
  16  10  -6   15.09    1.14
  15  10  -6   28.71    1.45
 -14  10   6    3.23    0.47
  14  10  -6    4.29    0.40
  13  10  -6    0.86    0.23
 -13  10   6    1.04    0.34
  12  10  -6   22.32    1.11
 -12  10   6   20.11    1.21
 -11  10   6   38.38    1.85
  11  10  -6   34.84    1.76
 -10  10   6   10.35    0.73
  10  10  -6   10.99    0.63
   9  10  -6    0.19    0.17
  -9  10   6    0.09    0.24
  -8  10   6   49.43    2.36
   8  10  -6   48.22    2.29
   7  10  -6   50.26    2.40
  -7  10   6   52.53    2.46
   6  10  -6   34.19    1.66
  -6  10   6   35.22    1.72
   5  10  -6    0.20    0.15
  -5  10   6    0.31    0.21
   4  10  -6   37.66    1.85
  -4  10   6   40.47    1.89
  -3  10   6   33.40    1.68
   3  10  -6   35.53    1.66
   2  10  -6   51.78    2.43
  -1  10   6   -0.05    0.13
   1  10  -6    0.28    0.16
  -1  10   6    0.06    0.17
   0  10   6   10.11    0.61
   0  10  -6    9.20    0.60
   0  10   6   10.97    0.61
  -1  10  -6   32.71    1.61
   1  10   6   33.60    1.63
  -2 -10  -6   35.53    1.60
   2  10   6   34.04    1.61
  -2  10  -6   27.45    1.55
  -3 -10  -6    1.83    0.27
  -3  10  -6    2.20    0.27
   3  10   6    2.29    0.31
  -4 -10  -6    6.06    0.48
  -4  10  -6    5.47    0.44
   4  10   6    5.96    0.51
  -5 -10  -6   52.98    2.48
  -5  10  -6   53.23    2.47
   5  10   6   49.41    2.51
  -6 -10  -6   23.88    1.25
  -6  10  -6   24.78    1.24
   6  10   6   23.84    1.30
  -7 -10  -6   11.54    0.69
  -7  10  -6    9.88    0.67
   7  10   6   10.56    0.74
  -8 -10  -6    1.38    0.27
  -8  10  -6    1.00    0.26
   8  10   6    1.06    0.31
  -9 -10  -6   15.28    0.89
  -9  10  -6   15.00    0.88
   9  10   6   15.52    0.96
 -10 -10  -6   33.57    1.75
  10  10   6   36.93    1.84
 -11 -10  -6    7.47    0.60
  11  10   6    7.99    0.70
 -12 -10  -6    0.55    0.29
  12  10   6    0.30    0.36
  14  11  -6    4.08    0.41
 -13  11   6    1.39    0.37
  13  11  -6    1.26    0.25
  12  11  -6    0.59    0.22
 -12  11   6    0.52    0.32
 -11  11   6   -0.50    0.26
  11  11  -6    0.10    0.19
  10  11  -6    3.93    0.38
 -10  11   6    3.70    0.42
   9  11  -6    6.50    0.47
  -9  11   6    7.42    0.59
   8  11  -6    0.22    0.17
  -8  11   6    0.47    0.26
  -7  11   6    0.49    0.25
   7  11  -6    0.27    0.16
   6  11  -6    2.80    0.29
  -6  11   6    2.23    0.31
  -5  11   6    1.10    0.25
   5  11  -6    1.07    0.19
  -4  11   6    4.46    0.42
   4  11  -6    4.02    0.36
   3  11  -6    1.87    0.23
  -3  11   6    1.92    0.27
   2  11  -6    4.33    0.37
  -2  11   6    4.61    0.40
   1  11  -6   11.22    0.66
  -1  11   6   12.66    0.70
   0  11  -6    2.94    0.29
   0  11   6    3.12    0.31
   0  11   6    3.45    0.32
  -1  11  -6    0.51    0.19
   1  11   6    0.25    0.20
  -2 -11  -6    0.84    0.23
   2  11   6    1.01    0.25
  -2  11  -6    0.92    0.21
  -3 -11  -6    0.97    0.24
  -3  11  -6    1.16    0.23
   3  11   6    0.92    0.26
  -4 -11  -6   12.10    0.72
   4  11   6   10.29    0.75
  -4  11  -6   11.98    0.70
  -5 -11  -6    0.71    0.24
   5  11   6    0.63    0.28
  -5  11  -6    0.93    0.23
  -6 -11  -6    0.38    0.22
   6  11   6    0.33    0.28
  -6  11  -6    0.44    0.22
  -7 -11  -6    0.38    0.23
  -7  11  -6    0.32    0.22
   7  11   6    0.65    0.29
  -8 -11  -6    2.77    0.34
  -8  11  -6    2.74    0.33
   8  11   6    2.65    0.41
  -9 -11  -6    1.67    0.30
   9  11   6    1.76    0.38
 -10 -11  -6   -0.19    0.23
  10  11   6   -0.29    0.31
 -11 -11  -6    0.53    0.26
  11  11   6    0.29    0.34
  13  12  -6    0.01    0.22
 -12  12   6   -0.15    0.32
  12  12  -6   -0.13    0.20
  11  12  -6    2.22    0.27
 -11  12   6    1.93    0.38
  10  12  -6    0.46    0.22
 -10  12   6   -0.22    0.28
   9  12  -6   -0.11    0.18
  -9  12   6   -0.25    0.26
   8  12  -6    0.29    0.18
  -8  12   6   -0.17    0.25
   7  12  -6    2.42    0.27
  -7  12   6    3.09    0.36
  -6  12   6    0.95    0.26
   6  12  -6    1.18    0.21
  -5  12   6    0.10    0.23
   5  12  -6    0.13    0.16
   4  12  -6    0.26    0.16
  -4  12   6    0.31    0.22
  -3  12   6    1.55    0.26
   3  12  -6    1.55    0.24
  -2  12   6    0.21    0.19
   2  12  -6    0.00    0.17
  -1  12   6    0.36    0.20
   1  12  -6    0.56    0.18
   0  12  -6   -0.06    0.16
   0  12   6    0.02    0.18
   1  12   6    0.69    0.23
  -1  12  -6    0.22    0.19
  -2 -12  -6    0.27    0.22
  -2  12  -6   -0.19    0.16
   2  12   6   -0.04    0.22
  -3 -12  -6   -0.11    0.21
  -3  12  -6    0.03    0.19
   3  12   6   -0.07    0.25
  -4 -12  -6    0.36    0.22
  -4  12  -6    0.26    0.20
   4  12   6    0.18    0.27
  -5 -12  -6    0.71    0.25
  -5  12  -6    0.28    0.20
   5  12   6    0.17    0.28
  -6 -12  -6    0.40    0.23
   6  12   6    0.50    0.30
  -6  12  -6    0.26    0.21
  -7 -12  -6   -0.24    0.21
   7  12   6   -0.37    0.28
  -7  12  -6    0.26    0.22
  -8 -12  -6   -0.17    0.23
  -8  12  -6    0.06    0.24
   8  12   6   -0.23    0.30
  -9 -12  -6    0.03    0.25
   9  12   6   -0.05    0.32
 -10 -12  -6    0.05    0.26
  10  12   6   -0.07    0.33
  12  13  -6    6.60    0.56
 -11  13   6    0.38    0.34
  11  13  -6    0.66    0.24
  10  13  -6   20.94    1.11
 -10  13   6   21.23    1.21
   9  13  -6   39.33    1.91
  -9  13   6   39.61    1.99
   8  13  -6   14.14    0.81
  -8  13   6   15.20    0.91
   7  13  -6    0.17    0.19
  -7  13   6    0.48    0.28
   6  13  -6   12.04    0.71
  -6  13   6   13.31    0.80
   5  13  -6   29.77    1.44
  -5  13   6   28.70    1.49
  -4  13   6   29.46    1.42
   4  13  -6   25.72    1.35
  -3  13   6    1.03    0.26
   3  13  -6    1.00    0.21
   2  13  -6    9.09    0.57
  -2  13   6    8.34    0.62
  -1  13   6   58.30    2.62
   1  13  -6   51.85    2.59
   0  13  -6   24.05    1.21
  -1 -13  -6    5.68    0.52
  -1  13  -6    5.98    0.46
  -2 -13  -6    0.43    0.23
   2  13   6    0.57    0.28
  -2  13  -6    0.45    0.21
  -3 -13  -6   20.90    1.05
   3  13   6   16.86    1.09
  -3  13  -6   18.95    1.01
  -4 -13  -6   24.50    1.35
  -4  13  -6   27.63    1.33
  -5 -13  -6   17.25    0.94
   5  13   6   13.31    0.97
  -5  13  -6   16.85    0.89
  -6 -13  -6    0.15    0.24
  -6  13  -6    0.16    0.22
   6  13   6   -0.20    0.30
  -7 -13  -6    5.93    0.54
  -7  13  -6    5.57    0.48
   7  13   6    4.47    0.54
  -8 -13  -6   10.07    0.69
   8  13   6    9.17    0.81
  -9 -13  -6    8.75    0.69
   9  13   6    9.39    0.79
  10  14  -6   13.22    0.82
 -10  14   6   15.77    0.96
   9  14  -6    0.23    0.24
  -9  14   6   -0.01    0.31
  -8  14   6   67.94    3.22
   8  14  -6   66.40    3.15
   7  14  -6   65.53    3.17
  -7  14   6   70.31    3.24
  -6  14   6   49.89    2.32
   6  14  -6   45.32    2.26
  -5  14   6    1.51    0.32
   5  14  -6    1.53    0.25
   4  14  -6   36.59    1.77
  -3  14   6   51.54    2.46
   3  14  -6   50.07    2.41
  -2  14   6   80.84    3.74
   2  14  -6   78.72    3.70
  -1  14   6    2.20    0.34
   1  14  -6    2.71    0.29
   0  14  -6    6.31    0.49
  -1 -14  -6   53.02    2.39
  -1  14  -6   45.68    2.33
  -2 -14  -6   64.73    2.96
  -2  14  -6   59.51    2.91
  -3 -14  -6   12.44    0.76
  -3  14  -6   11.87    0.69
   3  14   6   10.18    0.81
  -4 -14  -6    2.57    0.34
  -4  14  -6    2.14    0.29
   4  14   6    1.46    0.37
  -5 -14  -6   51.34    2.48
  -5  14  -6   51.08    2.44
  -6 -14  -6   43.14    1.97
   6  14   6   34.07    2.02
  -6  14  -6   40.63    1.92
  -7 -14  -6   25.20    1.31
   7  14   6   22.77    1.39
  -8 -14  -6    0.07    0.29
   8  14   6    0.72    0.36
  -9  15   6   18.87    1.34
  -8  15   6    9.78    0.76
   8  15  -6    9.29    0.63
   7  15  -6    0.24    0.22
  -7  15   6    0.00    0.28
  -6  15   6    5.57    0.59
   6  15  -6    6.27    0.50
  -5  15   6   14.73    0.93
   5  15  -6   16.37    0.87
   4  15  -6   12.86    0.74
  -4  15   6   13.05    0.83
  -3  15   6    2.07    0.33
   3  15  -6    2.08    0.28
   2  15  -6    9.04    0.59
  -2  15   6    9.77    0.67
  -1  15   6   25.23    1.35
   1  15  -6   26.05    1.30
   0  15  -6   12.46    0.73
  -1 -15  -6    3.36    0.40
  -1  15  -6    4.13    0.39
  -2 -15  -6    1.27    0.31
  -2  15  -6    1.31    0.26
  -3 -15  -6    7.31    0.63
  -3  15  -6    8.27    0.56
  -4 -15  -6   27.17    1.45
  -4  15  -6   28.10    1.40
  -5 -15  -6    7.85    0.60
   5  15   6    4.59    0.58
  -5  15  -6    6.75    0.51
  -6 -15  -6    0.26    0.28
   6  15   6    0.49    0.36
   7  15   6    8.79    0.82
  -7  16   6   -0.31    0.39
   6  16  -6    1.02    0.29
  -6  16   6    1.42    0.33
  -5  16   6    1.53    0.33
   5  16  -6    2.21    0.30
   4  16  -6    1.12    0.25
  -4  16   6    1.17    0.31
   3  16  -6    0.06    0.20
  -3  16   6    0.09    0.26
   2  16  -6    4.42    0.43
  -2  16   6    3.80    0.42
   1  16  -6    4.89    0.44
   0 -16  -6    3.15    0.40
   0  16  -6    3.27    0.34
  -1 -16  -6    0.03    0.26
  -1  16  -6    0.25    0.21
  -2 -16  -6    2.96    0.39
  -2  16  -6    2.63    0.31
  -3 -16  -6    1.60    0.33
  -3  16  -6    1.71    0.27
  -4 -16  -6    1.12    0.32
  -4  16  -6    1.74    0.27
   6  16   6    0.07    0.47
  -3  17   6    0.80    0.34
   2  17  -6    2.40    0.37
  -2  17   6    1.88    0.35
   1  17  -6   10.33    0.67
   0 -17  -6    1.20    0.42
   0  17  -6    0.92    0.25
  -1  17  -6    0.01    0.20
  -2  17  -6    2.08    0.29
  -3  17  -6    4.94    0.48
 -17   0   7   -0.44    0.35
 -16   0   7   -0.40    0.31
 -15   0   7    0.17    0.28
 -14   0   7    0.02    0.25
 -13   0   7    0.39    0.24
 -12   0   7   -0.15    0.20
 -11   0   7    0.10    0.19
 -10   0   7   -0.11    0.17
  -9   0   7   -0.25    0.14
  -8   0   7   -0.07    0.14
   8   0  -7   -0.07    0.09
  -7   0   7   -0.09    0.13
  -6   0   7    0.09    0.12
  -5   0   7    0.12    0.11
  -4   0   7    0.08    0.10
  -3   0   7    0.08    0.10
  -2   0   7    0.06    0.09
  -1   0   7   -0.02    0.11
   0   0  -7    0.15    0.06
   0   0   7    0.10    0.12
   1   0   7   -0.17    0.11
   2   0   7    0.02    0.12
   3   0   7    0.02    0.13
  -3   0  -7    0.09    0.11
   4   0   7    0.14    0.15
  -4   0  -7    0.19    0.12
   5   0   7    0.06    0.16
  -5   0  -7    0.03    0.12
   6   0   7   -0.11    0.17
  -6   0  -7   -0.07    0.12
   7   0   7   -0.08    0.18
  -7   0  -7   -0.22    0.13
   8   0   7   -0.26    0.19
  -8   0  -7   -0.05    0.14
  -9   0  -7   -0.01    0.16
   9   0   7   -0.19    0.20
 -10   0  -7   -0.12    0.16
  10   0   7   -0.07    0.21
  11   0   7   -0.03    0.24
 -11   0  -7    0.07    0.18
 -12   0  -7   -0.01    0.19
  12   0   7   -0.29    0.24
 -13   0  -7    0.15    0.21
  13   0   7    0.18    0.28
 -14   0  -7   -0.18    0.22
  14   0   7    0.03    0.27
  15   0   7   -0.24    0.30
 -18   1   7   13.35    0.99
 -17   1   7   13.88    0.97
 -16   1   7    4.37    0.49
 -15   1   7    0.67    0.31
 -14  -1   7    4.91    0.46
 -14   1   7    4.76    0.45
 -13  -1   7   26.25    1.37
 -13   1   7   27.46    1.39
 -12  -1   7   10.30    0.65
 -12   1   7   10.38    0.67
 -11  -1   7    1.79    0.24
 -11   1   7    1.36    0.25
 -10  -1   7    4.94    0.39
 -10   1   7    4.73    0.42
  -9  -1   7   27.17    1.35
   9   1  -7   29.10    1.32
  -9   1   7   27.38    1.36
  -8  -1   7   18.45    0.91
   8   1  -7   18.50    0.89
  -8   1   7   17.94    0.93
   7  -1  -7    2.28    0.19
  -7  -1   7    3.33    0.27
   7   1  -7    3.51    0.24
  -7   1   7    3.12    0.29
  -6  -1   7    1.79    0.18
   6  -1  -7    1.67    0.15
   6   1  -7    1.55    0.17
  -6   1   7    1.88    0.20
  -5  -1   7   10.92    0.55
   5  -1  -7   10.49    0.54
   5   1  -7   10.08    0.56
  -5   1   7   10.38    0.56
   4  -1  -7   25.44    1.22
  -4  -1   7   25.47    1.21
  -4   1   7   25.28    1.22
   4   1  -7   26.33    1.24
  -3  -1   7   12.49    0.60
  -3   1   7   11.63    0.62
   3   1  -7   12.08    0.64
  -2  -1   7   31.76    1.52
  -2   1   7   34.03    1.56
  -2   1   7   32.69    1.53
   2   1  -7   32.41    1.56
   1   1  -7    2.53    0.19
  -1   1   7    1.78    0.20
  -1   1   7    1.64    0.17
   0  -1  -7   12.74    0.70
   0  -1   7   14.22    0.74
   0   1  -7   15.73    0.70
   0   1   7   14.18    0.74
  -1  -1  -7   16.14    0.83
   1  -1   7   18.30    0.88
  -1   1  -7   16.69    0.81
   1   1   7   17.14    0.87
  -2  -1  -7    0.10    0.11
   2  -1   7    0.24    0.14
   2   1   7    0.48    0.15
   3  -1   7    7.99    0.50
  -3  -1  -7    8.18    0.46
  -3   1  -7    7.93    0.44
   3   1   7    7.59    0.50
  -4  -1  -7   36.49    1.67
   4  -1   7   34.91    1.70
   4   1   7   35.28    1.71
  -4   1  -7   34.42    1.65
  -5  -1  -7    3.42    0.30
   5  -1   7    3.52    0.36
  -5   1  -7    4.04    0.29
   5   1   7    4.25    0.36
   6  -1   7   13.76    0.78
  -6  -1  -7   13.73    0.73
   6   1   7   13.86    0.79
  -6   1  -7   14.56    0.72
  -7  -1  -7    9.94    0.56
   7  -1   7    9.73    0.61
   7   1   7    9.82    0.62
  -7   1  -7    9.37    0.55
  -8  -1  -7   14.97    0.81
   8  -1   7   15.67    0.87
   8   1   7   15.33    0.87
  -8   1  -7   15.65    0.80
   9  -1   7   13.38    0.80
  -9  -1  -7   13.43    0.73
  -9   1  -7   13.03    0.72
   9   1   7   12.94    0.79
  10  -1   7   -0.04    0.21
 -10  -1  -7    0.05    0.18
  10   1   7    0.09    0.22
 -10   1  -7    0.10    0.16
 -11  -1  -7    0.23    0.19
  11  -1   7    0.25    0.24
 -11   1  -7    0.41    0.20
  11   1   7    0.69    0.26
  12  -1   7   27.56    1.42
 -12  -1  -7   26.42    1.36
 -12   1  -7   27.52    1.36
  12   1   7   27.03    1.43
 -13  -1  -7    4.89    0.45
  13  -1   7    3.75    0.43
 -13   1  -7    4.60    0.45
  13   1   7    3.91    0.45
  14  -1   7    1.08    0.32
 -14  -1  -7    1.23    0.28
 -14   1  -7    1.25    0.27
  14   1   7    0.40    0.31
  15  -1   7   -0.11    0.29
 -15   1  -7    0.15    0.32
 -17   2   7   11.70    0.90
 -16   2   7   73.98    3.54
 -15   2   7   50.34    2.47
 -14   2   7   55.43    2.67
 -13   2   7    9.73    0.68
 -12   2   7   93.32    4.33
 -11   2   7  104.92    4.84
 -10  -2   7   46.06    2.29
  10   2  -7   48.50    2.17
 -10   2   7   45.98    2.23
  -9  -2   7    0.55    0.14
  -9   2   7    0.39    0.19
   9   2  -7    0.70    0.13
  -8  -2   7  110.26    5.06
  -8   2   7  111.14    5.09
   8   2  -7  112.76    5.06
  -7  -2   7  162.92    7.37
   7   2  -7  164.21    7.38
  -7   2   7  161.87    7.40
  -6  -2   7   97.94    4.59
   6  -2  -7  107.91    4.60
  -6   2   7   97.64    4.62
   6   2  -7  101.17    4.61
   5  -2  -7    7.58    0.40
   5   2  -7    6.57    0.42
  -5   2   7    7.30    0.43
  -4  -2   7   49.42    2.29
   4  -2  -7   54.07    2.33
  -4   2   7   49.18    2.33
   4   2  -7   48.04    2.33
  -3  -2   7  121.12    5.61
   3   2  -7  123.38    5.66
  -3   2   7  123.77    5.65
  -3   2   7  128.86    5.65
   2   2  -7  231.34   10.52
  -2   2   7  230.24   10.51
  -2   2   7  233.66   10.50
   2   2  -7  234.82   10.47
  -1   2   7    0.57    0.14
   1   2  -7    0.97    0.11
  -1   2   7    0.34    0.13
   1   2  -7    0.48    0.17
   0  -2  -7   12.54    0.69
   0   2  -7   14.69    0.67
   0   2   7   14.03    0.72
  -1  -2  -7  138.24    6.51
   1  -2   7  146.53    6.54
   1   2   7  145.33    6.54
  -1   2  -7  144.16    6.49
   2  -2   7  148.63    6.58
  -2  -2  -7  142.89    6.54
   2   2   7  143.58    6.57
  -2   2  -7  141.62    6.51
  -3  -2  -7   32.39    1.52
   3  -2   7   31.35    1.55
   3   2   7   30.77    1.55
  -3   2  -7   33.08    1.49
   4  -2   7    7.95    0.52
  -4  -2  -7    8.75    0.49
   4   2   7    8.66    0.53
  -4   2  -7    8.12    0.45
   5  -2   7   52.46    2.51
  -5  -2  -7   53.37    2.47
  -5   2  -7   54.49    2.45
   5   2   7   52.24    2.51
   6  -2   7   52.73    2.52
  -6  -2  -7   53.53    2.48
   6   2   7   53.19    2.52
  -6   2  -7   53.02    2.46
   7  -2   7   73.84    3.60
  -7  -2  -7   80.41    3.57
   7   2   7   77.96    3.62
  -7   2  -7   76.97    3.55
  -8  -2  -7    0.26    0.16
   8  -2   7    0.35    0.20
   8   2   7    0.26    0.20
  -8   2  -7    0.58    0.16
  -9  -2  -7   27.98    1.39
   9  -2   7   26.56    1.42
   9   2   7   29.26    1.46
  -9   2  -7   28.57    1.37
 -10  -2  -7   50.51    2.39
  10  -2   7   47.16    2.42
  10   2   7   51.45    2.45
 -10   2  -7   52.46    2.37
  11  -2   7   33.78    1.75
 -11  -2  -7   33.93    1.71
  11   2   7   34.69    1.78
 -11   2  -7   37.32    1.70
  12  -2   7    7.70    0.60
 -12  -2  -7    8.02    0.56
 -12   2  -7    7.57    0.54
  12   2   7    7.80    0.65
  13  -2   7   15.02    0.92
 -13  -2  -7   15.16    0.86
  13   2   7   14.09    0.92
 -13   2  -7   15.58    0.85
 -14  -2  -7   21.58    1.21
  14  -2   7   24.40    1.27
  14   2   7   21.67    1.28
 -14   2  -7   23.21    1.20
  15  -2   7   30.59    1.60
 -15   2  -7   29.69    1.58
 -17   3   7   40.47    2.09
 -16   3   7    5.29    0.54
 -15   3   7   12.13    0.85
 -14   3   7   58.32    2.81
 -13   3   7   97.30    4.53
 -12   3   7   28.47    1.46
 -11   3   7    3.31    0.35
  11   3  -7    3.05    0.28
  10   3  -7   68.18    3.15
 -10   3   7   69.34    3.21
   9   3  -7  148.81    6.72
  -9   3   7  147.98    6.77
  -8   3   7   54.95    2.64
   8   3  -7   58.11    2.61
   7   3  -7    1.32    0.17
  -7   3   7    1.40    0.21
   6   3  -7   45.40    2.08
  -6   3   7   43.78    2.09
   5  -3  -7  130.57    5.86
  -5   3   7  129.39    5.88
   5   3  -7  127.55    5.87
  -4   3   7  119.49    5.40
   4   3  -7  117.41    5.40
  -3   3   7   25.43    1.24
  -3   3   7   25.93    1.23
  -2   3   7  113.75    5.27
  -2   3   7  115.27    5.27
   2   3  -7  118.42    5.29
  -1   3   7  111.91    5.00
   1   3  -7  107.47    5.02
  -1   3   7  109.82    5.01
   0   3  -7  136.64    6.36
   0   3  -7  144.33    6.33
   0   3   7  137.31    6.35
  -1  -3  -7   27.24    1.27
  -1   3  -7   24.66    1.21
   1   3   7   26.75    1.28
  -2  -3  -7   12.55    0.64
   2  -3   7   11.81    0.66
  -2   3  -7   11.10    0.58
   2   3   7   12.23    0.66
  -3  -3  -7   81.69    3.80
   3  -3   7   83.83    3.83
   3   3   7   80.58    3.83
  -3   3  -7   85.18    3.77
   4  -3   7  141.88    6.62
  -4  -3  -7  146.98    6.60
  -4   3  -7  145.77    6.56
   4   3   7  145.50    6.63
   5  -3   7   24.07    1.23
  -5  -3  -7   25.00    1.20
   5   3   7   23.06    1.23
  -5   3  -7   25.20    1.16
   6  -3   7    3.17    0.34
  -6  -3  -7    2.90    0.27
   6   3   7    2.77    0.31
  -6   3  -7    3.02    0.26
   7  -3   7   47.43    2.23
  -7  -3  -7   45.44    2.20
   7   3   7   47.97    2.25
  -7   3  -7   45.71    2.17
  -8  -3  -7   59.34    2.79
   8  -3   7   62.65    2.84
   8   3   7   59.05    2.85
  -8   3  -7   58.33    2.77
   9  -3   7   38.27    1.87
  -9  -3  -7   38.98    1.84
   9   3   7   37.67    1.89
  -9   3  -7   37.38    1.80
 -10  -3  -7   -0.01    0.18
  10  -3   7   -0.01    0.21
  10   3   7    0.22    0.24
 -10   3  -7    0.04    0.16
  11  -3   7    9.00    0.65
 -11  -3  -7   10.12    0.63
 -11   3  -7    9.52    0.60
  11   3   7   10.36    0.70
 -12  -3  -7   63.79    3.16
  12  -3   7   66.74    3.20
  12   3   7   69.70    3.23
 -12   3  -7   69.11    3.15
  13  -3   7   16.03    0.97
 -13  -3  -7   17.59    0.94
 -13   3  -7   16.12    0.91
  13   3   7   15.66    1.01
  14  -3   7    1.16    0.31
 -14  -3  -7    1.02    0.28
 -14   3  -7    0.81    0.26
  14   3   7    0.75    0.35
  15  -3   7    4.30    0.48
 -15   3  -7    3.80    0.41
 -17   4   7    0.94    0.40
 -16   4   7    1.56    0.39
 -15   4   7   11.04    0.81
 -14   4   7   10.49    0.77
 -13   4   7    8.52    0.67
 -12   4   7    2.12    0.33
  11   4  -7    4.21    0.31
 -11   4   7    3.88    0.39
 -10   4   7   22.41    1.16
  10   4  -7   21.78    1.07
   9   4  -7   23.85    1.15
  -9   4   7   23.75    1.21
   8   4  -7    2.78    0.26
  -8   4   7    2.92    0.30
   7   4  -7    7.92    0.47
  -7   4   7    8.44    0.53
   6   4  -7   26.11    1.27
  -6   4   7   26.79    1.30
   5  -4  -7    8.80    0.46
   5   4  -7    8.33    0.49
  -5   4   7    8.07    0.51
   4   4  -7    3.19    0.28
  -4   4   7    3.25    0.24
  -4   4   7    2.77    0.29
  -3   4   7    0.05    0.10
   3   4  -7    0.45    0.14
  -3   4   7    0.12    0.14
   2   4  -7    3.54    0.31
  -2   4   7    3.22    0.29
  -2   4   7    2.69    0.25
  -1   4   7   26.00    1.22
   1   4  -7   24.33    1.24
  -1   4   7   25.09    1.22
   0   4   7    4.88    0.35
   0   4   7    5.36    0.36
   0   4  -7    4.85    0.38
  -1  -4  -7    0.24    0.14
   1   4   7    0.09    0.13
  -1   4  -7    0.11    0.15
  -2  -4  -7    0.48    0.16
  -2   4  -7    0.67    0.18
   2   4   7    0.52    0.16
  -3  -4  -7    5.86    0.40
   3   4   7    5.05    0.41
  -4  -4  -7    2.35    0.26
   4  -4   7    3.29    0.32
   4   4   7    3.13    0.34
  -5  -4  -7    0.12    0.16
   5  -4   7    0.24    0.17
  -5   4  -7    0.38    0.14
   5   4   7    0.11    0.18
   6  -4   7    2.17    0.27
  -6  -4  -7    2.65    0.27
  -6   4  -7    2.78    0.25
   6   4   7    2.46    0.29
  -7  -4  -7    0.13    0.17
   7  -4   7    0.04    0.18
  -7   4  -7    0.12    0.13
   7   4   7    0.23    0.21
  -8  -4  -7    0.18    0.18
   8  -4   7   -0.13    0.19
  -8   4  -7    0.04    0.13
   8   4   7   -0.04    0.21
  -9  -4  -7    0.03    0.18
   9  -4   7    0.27    0.21
   9   4   7   -0.10    0.22
  -9   4  -7    0.34    0.16
  10  -4   7    0.50    0.23
 -10  -4  -7    0.24    0.20
  10   4   7   -0.14    0.24
 -10   4  -7    0.11    0.17
  11  -4   7   -0.10    0.23
 -11  -4  -7   -0.11    0.19
  11   4   7   -0.05    0.26
 -11   4  -7    0.08    0.18
 -12  -4  -7    0.35    0.23
  12  -4   7    0.13    0.26
  12   4   7    0.19    0.28
 -12   4  -7    0.05    0.20
  13  -4   7    0.92    0.30
 -13  -4  -7    0.79    0.26
 -13   4  -7    0.94    0.25
  13   4   7    0.71    0.32
 -14  -4  -7    0.21    0.41
  14  -4   7   -0.22    0.26
 -14   4  -7    0.01    0.27
  14   4   7   -0.03    0.33
 -16   5   7    1.05    0.39
 -15   5   7    9.83    0.81
 -14   5   7    4.27    0.47
 -13   5   7    7.71    0.66
 -12   5   7    1.05    0.29
  12   5  -7    0.81    0.18
  11   5  -7    3.05    0.27
 -11   5   7    2.92    0.36
  10   5  -7   10.65    0.56
 -10   5   7    9.39    0.66
  -9   5   7   12.79    0.76
   9   5  -7   12.95    0.67
   8   5  -7    0.71    0.15
  -8   5   7    0.57    0.21
   7   5  -7   10.51    0.58
  -7   5   7   10.61    0.63
  -6   5   7   27.81    1.35
   6   5  -7   27.04    1.32
   5   5  -7   10.49    0.58
  -5   5   7   10.59    0.62
  -4   5   7    1.08    0.13
   4   5  -7    1.01    0.18
  -4   5   7    1.22    0.20
  -3   5   7    8.34    0.47
   3   5  -7    8.91    0.51
  -3   5   7    8.44    0.51
   2   5  -7   75.89    3.52
  -2   5   7   75.22    3.49
  -2   5   7   77.03    3.50
  -1   5   7    1.79    0.20
  -1   5   7    2.04    0.22
   1   5  -7    1.84    0.24
   0   5   7    0.61    0.15
   0   5  -7    0.68    0.19
   0   5   7    0.53    0.16
  -1  -5  -7    0.20    0.15
   1   5   7    0.23    0.14
  -1   5  -7    0.30    0.18
  -2  -5  -7   12.36    0.69
  -2   5  -7   12.53    0.71
   2   5   7   12.23    0.69
  -3  -5  -7   25.95    1.36
   3   5   7   27.95    1.39
  -3   5  -7   29.83    1.40
  -4  -5  -7   27.27    1.40
   4   5   7   30.13    1.44
  -5  -5  -7    1.83    0.24
   5   5   7    2.01    0.28
  -6  -5  -7    0.39    0.19
   6  -5   7    0.50    0.20
   6   5   7    0.38    0.22
   7  -5   7   39.64    1.84
  -7  -5  -7   35.99    1.81
   7   5   7   37.01    1.86
   8  -5   7   21.59    1.11
  -8  -5  -7   20.95    1.08
   8   5   7   20.01    1.13
  -9  -5  -7    1.94    0.27
   9  -5   7    2.21    0.30
   9   5   7    1.54    0.30
  10  -5   7    8.55    0.58
 -10  -5  -7    8.11    0.57
  10   5   7    7.45    0.63
  11  -5   7    4.54    0.49
 -11  -5  -7    5.35    0.48
  11   5   7    4.58    0.48
 -12  -5  -7   30.36    1.52
  12  -5   7   29.87    1.54
  12   5   7   29.31    1.58
 -13  -5  -7    3.39    0.38
  13  -5   7    3.36    0.39
  13   5   7    3.26    0.44
 -16   6   7   21.03    1.27
 -15   6   7    9.62    0.80
 -14   6   7   15.58    1.00
 -13   6   7    8.22    0.71
  13   6  -7    9.03    0.53
  12   6  -7   34.11    1.63
 -12   6   7   34.01    1.73
 -11   6   7   22.73    1.24
  11   6  -7   23.76    1.14
  10   6  -7    4.63    0.34
 -10   6   7    4.12    0.41
   9   6  -7    3.72    0.31
  -9   6   7    4.17    0.38
  -8   6   7   50.10    2.35
   8   6  -7   48.33    2.29
   7   6  -7   42.66    1.94
  -7   6   7   39.35    1.97
  -6   6   7   26.56    1.31
   6   6  -7   25.73    1.27
   5   6  -7    0.55    0.16
  -5   6   7    0.44    0.19
   4   6  -7   29.76    1.44
  -4   6   7   29.78    1.45
  -3   6   7   56.86    2.68
   3   6  -7   59.83    2.68
  -3   6   7   55.67    2.65
  -2   6   7  111.61    5.00
  -2   6   7  106.71    4.98
   2   6  -7  109.39    5.01
   1   6  -7    2.12    0.25
  -1   6   7    2.25    0.24
  -1   6   7    2.28    0.22
   0   6  -7    1.39    0.23
   0   6   7    1.10    0.18
   0   6   7    0.90    0.19
  -1  -6  -7   96.95    4.22
  -1   6  -7   86.45    4.22
   1   6   7   91.31    4.21
  -2  -6  -7   53.95    2.53
   2   6   7   57.12    2.55
  -2   6  -7   50.94    2.55
  -3  -6  -7    5.59    0.40
  -3   6  -7    3.80    0.41
   3   6   7    5.08    0.43
  -4  -6  -7   10.59    0.61
  -4   6  -7    9.41    0.63
   4   6   7   10.12    0.64
  -5  -6  -7   31.34    1.54
  -5   6  -7   31.72    1.57
   5   6   7   30.99    1.57
  -6  -6  -7   26.62    1.32
  -6   6  -7   26.93    1.34
   6   6   7   24.91    1.35
  -7  -6  -7   44.18    2.16
   7   6   7   46.22    2.21
  -8  -6  -7    0.41    0.21
   8   6   7    0.22    0.24
  -9  -6  -7   20.76    1.09
   9  -6   7   20.80    1.09
   9   6   7   19.48    1.14
  10  -6   7   38.14    1.84
 -10  -6  -7   36.25    1.82
  10   6   7   37.31    1.89
 -11  -6  -7   23.13    1.22
  11  -6   7   22.79    1.23
  11   6   7   23.54    1.30
  12  -6   7    2.82    0.36
 -12  -6  -7    3.34    0.37
  12   6   7    2.99    0.44
 -13  -6  -7   11.76    0.77
  13   6   7   11.30    0.84
 -15   7   7   15.36    1.03
 -14   7   7   45.93    2.30
 -13   7   7   51.54    2.54
  13   7  -7   52.07    2.43
 -12   7   7   19.50    1.12
  12   7  -7   19.13    0.98
  11   7  -7    3.70    0.33
 -11   7   7    3.64    0.41
 -10   7   7   53.07    2.54
  10   7  -7   52.78    2.47
  -9   7   7  110.32    5.22
   9   7  -7  116.06    5.17
  -8   7   7   37.26    1.75
   8   7  -7   33.91    1.68
  -7   7   7    0.06    0.20
   7   7  -7    0.17    0.15
  -6   7   7   44.70    2.12
   6   7  -7   43.80    2.08
  -5   7   7  105.69    4.71
   5   7  -7   99.17    4.69
  -4   7   7   65.61    2.95
   4   7  -7   60.44    2.92
  -3   7   7   10.69    0.66
   3   7  -7   11.99    0.65
  -2   7   7   86.74    3.90
   2   7  -7   82.53    3.92
  -2   7   7   85.79    3.92
  -1   7   7   98.87    4.53
   1   7  -7   99.59    4.55
  -1   7   7   97.69    4.52
   0   7  -7  133.03    5.66
   0   7   7  121.21    5.63
   0   7   7  115.82    5.63
  -1  -7  -7   13.96    0.77
  -1   7  -7   13.58    0.77
   1   7   7   13.70    0.76
  -2  -7  -7   16.68    0.90
   2   7   7   16.80    0.90
  -2   7  -7   16.76    0.91
  -3  -7  -7   82.79    4.03
  -3   7  -7   89.90    4.06
   3   7   7   89.29    4.06
  -4  -7  -7  148.83    6.72
   4   7   7  144.79    6.74
  -4   7  -7  147.42    6.73
  -5  -7  -7   20.96    1.08
  -5   7  -7   19.07    1.10
   5   7   7   21.97    1.13
  -6  -7  -7    0.51    0.21
  -6   7  -7    0.55    0.24
   6   7   7    0.93    0.26
  -7  -7  -7   61.62    2.84
  -7   7  -7   59.92    2.87
   7   7   7   58.83    2.89
  -8  -7  -7   48.41    2.31
   8   7   7   49.12    2.37
  -8   7  -7   47.04    2.33
  -9  -7  -7   25.07    1.32
  -9   7  -7   25.90    1.35
   9   7   7   26.21    1.40
 -10  -7  -7    0.37    0.23
  10   7   7    0.04    0.29
 -10   7  -7   -0.17    0.25
 -11  -7  -7   13.21    0.86
  11   7   7   14.57    0.94
 -11   7  -7   15.76    0.90
 -12  -7  -7   60.65    2.97
  12   7   7   57.22    3.03
 -12   7  -7   69.29    3.01
 -15   8   7   34.99    1.85
  14   8  -7    3.84    0.39
 -14   8   7    3.29    0.47
 -13   8   7    4.90    0.51
  13   8  -7    5.23    0.42
  12   8  -7   24.20    1.24
 -12   8   7   26.18    1.37
 -11   8   7   40.51    1.98
  11   8  -7   39.12    1.89
 -10   8   7   16.70    0.95
  10   8  -7   15.46    0.83
  -9   8   7    0.49    0.26
   9   8  -7    0.53    0.18
  -8   8   7   33.80    1.69
   8   8  -7   33.94    1.62
   7   8  -7   94.64    4.44
  -7   8   7   99.12    4.49
   6   8  -7   57.32    2.72
  -6   8   7   59.74    2.76
   5   8  -7    0.89    0.18
  -5   8   7    1.14    0.24
   4   8  -7   38.30    1.94
  -4   8   7   43.91    1.98
  -3   8   7   86.92    4.00
   3   8  -7   86.05    3.99
   2   8  -7   44.39    2.11
   1   8  -7   13.18    0.78
  -1   8   7   14.04    0.78
  -1   8   7   15.41    0.76
   0   8  -7   34.96    1.69
   0   8   7   36.17    1.67
   0   8   7   32.78    1.67
   1   8   7   86.85    3.99
  -1   8  -7   85.39    3.99
  -2  -8  -7   43.89    2.06
   2   8   7   41.89    2.07
  -2   8  -7   43.03    2.07
  -3  -8  -7    6.12    0.49
   3   8   7    6.59    0.51
  -3   8  -7    6.70    0.51
  -4  -8  -7   11.57    0.69
  -4   8  -7   10.87    0.69
   4   8   7   11.05    0.72
  -5  -8  -7   62.73    3.10
   5   8   7   67.12    3.15
  -5   8  -7   68.57    3.12
  -6  -8  -7   70.21    3.34
   6   8   7   74.71    3.40
  -6   8  -7   69.59    3.36
  -7  -8  -7   10.01    0.65
  -7   8  -7    9.71    0.66
   7   8   7    9.75    0.71
  -8  -8  -7    3.03    0.35
   8   8   7    3.52    0.43
  -8   8  -7    3.76    0.40
  -9  -8  -7   41.70    2.03
   9   8   7   40.60    2.10
  -9   8  -7   42.50    2.05
 -10  -8  -7   44.27    2.11
  10   8   7   43.12    2.18
 -10   8  -7   42.33    2.13
 -11  -8  -7   13.98    0.85
 -11   8  -7   13.71    0.86
  11   8   7   13.51    0.92
 -12  -8  -7    0.51    0.28
  12   8   7    0.45    0.35
  14   9  -7    1.76    0.26
 -14   9   7    1.13    0.39
  13   9  -7   -0.24    0.20
 -13   9   7    0.35    0.33
 -12   9   7    3.73    0.45
  12   9  -7    3.90    0.39
 -11   9   7   -0.36    0.26
  11   9  -7   -0.16    0.17
  10   9  -7    0.42    0.18
 -10   9   7    0.43    0.28
   9   9  -7    0.67    0.19
  -9   9   7    1.19    0.29
   8   9  -7    0.81    0.19
  -8   9   7    1.26    0.28
   7   9  -7    2.17    0.25
  -7   9   7    2.11    0.32
  -6   9   7    0.24    0.22
   6   9  -7    0.13    0.16
  -5   9   7    1.09    0.25
   5   9  -7    0.93    0.19
  -4   9   7    1.34    0.24
   4   9  -7    0.97    0.19
   3   9  -7    3.15    0.32
  -3   9   7    2.32    0.28
  -2   9   7    9.25    0.58
   2   9  -7    8.65    0.55
   1   9  -7    7.99    0.54
  -1   9   7    8.92    0.52
  -1   9   7    8.31    0.55
   0   9   7    5.19    0.39
   0   9  -7    3.93    0.39
   0   9   7    4.79    0.41
   1   9   7    0.32    0.18
  -1   9  -7    0.19    0.19
  -2  -9  -7    0.54    0.21
   2   9   7    0.67    0.22
  -2   9  -7    0.75    0.22
  -3  -9  -7   -0.02    0.19
   3   9   7    0.21    0.22
  -3   9  -7    0.17    0.20
  -4  -9  -7    0.17    0.21
   4   9   7    0.50    0.24
  -4   9  -7    0.30    0.22
  -5  -9  -7    7.85    0.55
  -5   9  -7    6.44    0.52
   5   9   7    6.54    0.56
  -6  -9  -7    1.43    0.27
  -6   9  -7    1.71    0.30
   6   9   7    1.31    0.31
  -7  -9  -7    2.43    0.31
  -7   9  -7    2.33    0.33
   7   9   7    2.57    0.39
  -8  -9  -7    0.69    0.25
  -8   9  -7    0.76    0.27
   8   9   7    0.39    0.30
  -9  -9  -7   -0.04    0.22
  -9   9  -7   -0.10    0.25
   9   9   7   -0.01    0.29
 -10  -9  -7    1.78    0.31
  10   9   7    1.45    0.39
 -10   9  -7    1.68    0.33
 -11  -9  -7    0.85    0.28
 -11   9  -7    0.78    0.45
  11   9   7    0.16    0.34
  15  10  -7    1.21    0.28
  14  10  -7    0.77    0.24
 -13  10   7   14.17    0.95
  13  10  -7   13.89    0.80
  12  10  -7   22.66    1.15
 -12  10   7   22.11    1.26
 -11  10   7    8.68    0.72
  11  10  -7   10.05    0.59
  10  10  -7    0.06    0.18
 -10  10   7   -0.11    0.28
  -9  10   7    9.70    0.71
   9  10  -7   10.80    0.61
  -8  10   7   40.61    2.02
   8  10  -7   41.25    1.95
  -7  10   7   25.58    1.32
   7  10  -7   24.62    1.24
  -6  10   7    7.92    0.61
   6  10  -7    8.54    0.52
  -5  10   7    3.38    0.35
   5  10  -7    2.14    0.25
  -4  10   7   46.99    2.14
   4  10  -7   41.45    2.09
   3  10  -7   52.32    2.31
  -3  10   7   45.09    2.32
  -2  10   7   49.95    2.40
   2  10  -7   50.85    2.39
  -1  10   7    9.64    0.61
   1  10  -7    9.51    0.59
   0  10   7    7.95    0.54
   0  10  -7    8.39    0.54
   0  10   7    8.12    0.56
  -1 -10  -7   78.78    3.95
   1  10   7   88.00    3.96
  -1  10  -7   88.14    3.95
  -2 -10  -7   31.31    1.51
  -2  10  -7   28.64    1.48
   2  10   7   29.65    1.51
  -3 -10  -7    0.14    0.21
   3  10   7   -0.07    0.23
  -3  10  -7    0.53    0.22
  -4 -10  -7   17.14    0.94
   4  10   7   15.98    0.98
  -4  10  -7   17.81    0.94
  -5 -10  -7   42.06    1.97
   5  10   7   38.48    2.02
  -5  10  -7   39.99    1.96
  -6 -10  -7   24.68    1.26
  -6  10  -7   24.42    1.26
   6  10   7   22.50    1.31
  -7 -10  -7   16.43    0.97
  -7  10  -7   17.28    0.98
   7  10   7   17.62    1.06
  -8 -10  -7    3.63    0.40
   8  10   7    4.20    0.49
  -8  10  -7    3.71    0.40
  -9 -10  -7   22.10    1.26
  -9  10  -7   24.88    1.28
   9  10   7   23.84    1.35
 -10 -10  -7   27.65    1.50
 -10  10  -7   29.77    1.52
  10  10   7   29.85    1.60
  14  11  -7   16.91    1.15
  13  11  -7   16.56    0.92
  12  11  -7    5.91    0.48
 -12  11   7    5.86    0.57
 -11  11   7    2.38    0.41
  11  11  -7    2.77    0.30
  10  11  -7   23.60    1.20
 -10  11   7   23.69    1.30
   9  11  -7   48.91    2.36
  -9  11   7   51.16    2.44
   8  11  -7    9.77    0.59
  -8  11   7    9.35    0.71
   7  11  -7    0.09    0.17
  -7  11   7    0.17    0.26
  -6  11   7   24.46    1.27
   6  11  -7   23.65    1.20
   5  11  -7   42.08    2.07
  -5  11   7   44.86    2.11
  -4  11   7   14.73    0.83
   4  11  -7   12.96    0.76
  -3  11   7    2.29    0.30
   3  11  -7    2.07    0.25
   2  11  -7   40.28    1.84
  -2  11   7   35.38    1.85
  -1  11   7   44.58    2.11
   1  11  -7   42.77    2.09
   0  11   7   53.28    2.53
   0  11  -7   52.96    2.52
  -1 -11  -7    1.57    0.28
  -1  11  -7    1.85    0.28
   1  11   7    1.99    0.29
  -2 -11  -7   14.60    0.85
  -2  11  -7   13.37    0.82
   2  11   7   14.98    0.86
  -3 -11  -7   41.62    2.01
   3  11   7   41.46    2.05
  -3  11  -7   40.44    2.00
  -4 -11  -7   65.44    2.97
  -4  11  -7   59.99    2.95
   4  11   7   62.36    3.02
  -5 -11  -7    5.50    0.51
   5  11   7    5.61    0.57
  -5  11  -7    5.00    0.50
  -6 -11  -7    4.21    0.42
  -6  11  -7    4.86    0.47
   6  11   7    4.71    0.51
  -7 -11  -7   36.83    1.77
  -7  11  -7   36.26    1.76
   7  11   7   31.68    1.83
  -8 -11  -7   19.52    1.07
  -8  11  -7   17.62    1.04
   8  11   7   19.01    1.15
  -9 -11  -7    5.93    0.57
  -9  11  -7    5.83    0.55
   9  11   7    6.62    0.69
  10  11   7    1.39    0.48
  12  12  -7   17.49    0.96
  11  12  -7   18.10    0.95
 -11  12   7   16.70    1.07
 -10  12   7    2.60    0.40
  10  12  -7    2.12    0.28
  -9  12   7    3.14    0.42
   9  12  -7    3.03    0.32
   8  12  -7   23.02    1.21
  -8  12   7   25.18    1.32
   7  12  -7   52.61    2.58
  -7  12   7   57.51    2.66
  -6  12   7   28.72    1.45
   6  12  -7   27.08    1.38
   5  12  -7    2.70    0.28
  -5  12   7    2.90    0.36
  -4  12   7   30.70    1.55
   4  12  -7   30.14    1.50
   3  12  -7   61.30    2.87
  -3  12   7   60.82    2.90
   2  12  -7   30.88    1.58
  -2  12   7   34.08    1.63
  -1  12   7    8.04    0.60
   1  12  -7    8.59    0.56
   0  12  -7   34.20    1.68
  -1 -12  -7   73.16    3.37
  -1  12  -7   69.73    3.34
  -2 -12  -7   29.98    1.53
  -2  12  -7   29.31    1.49
   2  12   7   30.25    1.55
  -3 -12  -7    5.50    0.52
  -3  12  -7    5.89    0.48
   3  12   7    5.21    0.56
  -4 -12  -7    6.84    0.56
  -4  12  -7    6.53    0.53
   4  12   7    5.49    0.59
  -5 -12  -7   47.78    2.25
   5  12   7   41.35    2.30
  -5  12  -7   48.48    2.23
  -6 -12  -7   66.81    3.09
  -6  12  -7   68.77    3.07
   6  12   7   58.14    3.15
  -7 -12  -7   16.13    0.92
   7  12   7   12.41    0.99
  -7  12  -7   15.58    0.89
  -8 -12  -7    0.22    0.26
   8  12   7    0.16    0.35
  -8  12  -7    0.26    0.26
   9  12   7   34.50    1.88
  11  13  -7    7.50    0.69
 -10  13   7   24.32    1.36
  10  13  -7   24.40    1.26
  -9  13   7   27.38    1.46
   9  13  -7   26.40    1.35
   8  13  -7    3.87    0.36
  -8  13   7    3.17    0.42
  -7  13   7    2.81    0.38
   7  13  -7    2.46    0.31
  -6  13   7   27.49    1.37
   6  13  -7   24.06    1.29
  -5  13   7   37.82    1.73
   5  13  -7   30.39    1.64
   4  13  -7    6.14    0.46
  -4  13   7    5.71    0.55
   3  13  -7    1.08    0.23
  -3  13   7    1.02    0.29
   2  13  -7   10.93    0.68
  -2  13   7   11.85    0.75
   1  13  -7   51.70    2.46
   0  13  -7   22.91    1.18
  -1 -13  -7    0.01    0.24
  -1  13  -7    0.23    0.22
  -2 -13  -7    7.45    0.60
  -2  13  -7    7.15    0.55
  -3 -13  -7   33.81    1.69
   3  13   7   31.02    1.73
  -3  13  -7   34.77    1.65
  -4 -13  -7   27.25    1.33
   4  13   7   20.76    1.35
  -4  13  -7   25.19    1.27
  -5 -13  -7   13.57    0.81
   5  13   7   10.45    0.88
  -5  13  -7   12.17    0.76
  -6 -13  -7   12.53    0.80
  -6  13  -7   12.90    0.77
   6  13   7   10.28    0.90
  -7 -13  -7   19.20    1.06
   7  13   7   16.04    1.15
  -7  13  -7   18.52    1.02
   8  13   7   17.15    1.16
   9  14  -7    2.87    0.42
  -9  14   7    1.63    0.47
   8  14  -7    0.10    0.22
  -8  14   7    0.50    0.33
   7  14  -7    0.13    0.23
  -7  14   7    0.26    0.29
   6  14  -7    1.26    0.26
  -6  14   7    1.41    0.33
  -5  14   7    1.42    0.32
   5  14  -7    1.41    0.26
   4  14  -7    0.34    0.21
  -4  14   7   -0.33    0.24
   3  14  -7    0.49    0.21
  -3  14   7    0.07    0.26
   2  14  -7    2.22    0.29
  -2  14   7    2.33    0.34
   1  14  -7    0.48    0.22
  -1  14   7    0.42    0.25
   0  14  -7    4.93    0.44
  -1 -14  -7   -0.38    0.24
  -1  14  -7    0.31    0.21
  -2 -14  -7   -0.26    0.25
  -2  14  -7   -0.02    0.21
  -3 -14  -7    0.43    0.27
  -3  14  -7    0.55    0.23
  -4 -14  -7    0.55    0.28
   4  14   7    0.37    0.35
  -4  14  -7    0.87    0.25
  -5 -14  -7   -0.06    0.26
   5  14   7    0.42    0.36
  -5  14  -7    0.11    0.23
  -6 -14  -7    0.25    0.30
   6  14   7   -0.04    0.36
  -6  14  -7    0.21    0.25
   7  14   7    0.53    0.40
   6  15  -7   12.23    0.75
  -6  15   7   12.20    0.84
   5  15  -7   23.11    1.21
  -5  15   7   23.68    1.29
  -4  15   7    9.46    0.70
   4  15  -7    8.11    0.58
   3  15  -7    2.26    0.30
  -3  15   7    2.71    0.38
  -2  15   7   11.44    0.81
   2  15  -7   12.86    0.74
   1  15  -7   28.61    1.44
   0 -15  -7   34.38    1.75
   0  15  -7   33.27    1.67
  -1 -15  -7    0.54    0.30
  -1  15  -7    1.11    0.26
  -2 -15  -7    6.42    0.61
  -2  15  -7    5.72    0.51
  -3 -15  -7   16.09    0.97
  -3  15  -7   15.91    0.91
  -4 -15  -7   27.93    1.79
  -4  15  -7   29.24    1.46
  -5  15  -7    5.03    0.49
   6  15   7    1.08    0.63
   2  16  -7   11.21    0.73
   1  16  -7    4.50    0.45
   0  16  -7   13.32    0.79
  -1  16  -7   21.48    1.15
  -2  16  -7    9.57    0.67
  -3  16  -7    1.93    0.38
 -12   0   8  104.62    4.85
 -11   0   8  114.86    5.27
 -10   0   8   83.82    3.87
  -9   0   8    0.64    0.18
  -8   0   8   48.43    2.26
   7   0  -8  292.06   12.99
  -7   0   8  283.77   12.99
   6   0  -8   74.02    3.45
  -6   0   8   76.29    3.45
   5   0  -8   14.83    0.78
  -5   0   8   16.12    0.78
  -4   0   8    9.95    0.52
   4   0  -8    8.82    0.52
   3   0  -8  204.70    9.43
  -3   0   8  211.28    9.40
   1   0  -8  172.09    7.57
  -1   0   8  162.32    7.60
   0   0   8   43.07    2.06
   0   0  -8   43.50    2.01
   1   0   8   27.65    1.33
  -1   0  -8   25.87    1.27
  -2   0  -8  206.81    9.63
   2   0   8  219.59    9.69
   3   0   8   76.26    3.52
  -3   0  -8   75.09    3.47
  -4   0  -8    1.38    0.18
   4   0   8    1.07    0.23
   5   0   8   39.29    1.90
  -5   0  -8   38.65    1.83
  -6   0  -8   77.61    3.52
   6   0   8   75.53    3.59
  -7   0  -8   57.70    2.77
   7   0   8   61.65    2.84
   8   0   8   15.18    0.88
  -8   0  -8   15.09    0.81
   9   0   8   11.72    0.76
  -9   0  -8   11.92    0.68
 -10   0  -8   56.87    2.68
  10   0   8   57.17    2.75
 -11   0  -8   59.38    2.81
  11   0   8   60.30    2.89
  12   0   8   30.70    1.59
 -12   0  -8   29.13    1.50
  13   0   8    0.92    0.34
 -13   0  -8    1.34    0.28
 -15   1   8   13.43    0.92
 -14   1   8   46.76    2.30
 -13   1   8   40.98    2.02
 -12   1   8   24.76    1.29
 -11   1   8   11.28    0.69
 -10   1   8   54.13    2.55
  -9   1   8   97.95    4.50
  -8   1   8   51.64    2.48
   8   1  -8   54.61    2.46
   7   1  -8    0.37    0.14
  -7   1   8    0.51    0.16
  -6  -1   8   70.18    3.43
   6  -1  -8   76.14    3.38
  -6   1   8   72.04    3.39
   6   1  -8   76.25    3.39
   5  -1  -8  118.75    5.38
  -5  -1   8  121.29    5.37
   5   1  -8  118.95    5.39
  -5   1   8  114.02    5.38
  -4  -1   8  105.11    4.70
   4  -1  -8  100.78    4.72
  -4   1   8  104.49    4.71
   4   1  -8  103.21    4.73
  -3  -1   8    0.77    0.12
   3  -1  -8    0.47    0.13
   3   1  -8    0.98    0.19
  -3   1   8    0.85    0.15
  -2   1   8   66.50    3.09
  -2   1   8   65.54    3.07
   2   1  -8   66.87    3.05
   2   1  -8   68.08    3.11
   1  -1  -8  213.60    9.54
   1   1  -8  209.05    9.52
  -1   1   8  210.01    9.56
   0  -1  -8   53.15    2.50
   0  -1   8   54.81    2.54
   0   1   8   53.11    2.54
   0   1  -8   55.51    2.49
  -1  -1  -8   12.23    0.70
   1  -1   8   14.84    0.76
   1   1   8   15.11    0.77
  -1   1  -8   13.75    0.68
   2  -1   8    5.31    0.41
  -2  -1  -8    5.38    0.35
  -2   1  -8    3.96    0.30
   2   1   8    5.83    0.41
   3  -1   8  114.52    5.15
  -3  -1  -8  111.04    5.10
  -3   1  -8  112.31    5.09
   3   1   8  109.91    5.15
  -4  -1  -8  142.36    6.50
   4  -1   8  143.41    6.55
  -4   1  -8  140.59    6.48
   4   1   8  145.57    6.55
   5  -1   8   52.83    2.50
  -5  -1  -8   52.45    2.44
  -5   1  -8   52.75    2.43
   5   1   8   51.58    2.50
   6  -1   8    0.63    0.22
  -6  -1  -8    1.04    0.19
   6   1   8    1.17    0.25
  -6   1  -8    0.74    0.16
   7  -1   8   36.49    1.83
  -7  -1  -8   38.31    1.77
   7   1   8   37.79    1.84
  -7   1  -8   35.73    1.76
  -8  -1  -8   99.97    4.52
   8  -1   8  101.42    4.58
  -8   1  -8   97.15    4.51
   8   1   8   94.75    4.58
   9  -1   8   49.73    2.44
  -9  -1  -8   49.58    2.38
  -9   1  -8   50.20    2.37
   9   1   8   52.01    2.45
 -10  -1  -8    2.07    0.27
  10  -1   8    2.37    0.35
 -10   1  -8    2.04    0.26
  10   1   8    1.99    0.33
 -11  -1  -8   22.04    1.17
  11  -1   8   22.56    1.23
 -11   1  -8   23.32    1.16
  11   1   8   21.76    1.24
 -12  -1  -8   40.50    1.97
  12  -1   8   38.17    2.03
  12   1   8   40.76    2.05
 -12   1  -8   42.52    1.97
 -13  -1  -8   50.00    2.51
  13  -1   8   55.78    2.60
  13   1   8   52.06    2.59
 -13   1  -8   52.61    2.51
 -14   1  -8    3.70    0.45
 -17   2   8    8.01    0.83
 -16   2   8   11.36    0.89
 -15   2   8    6.58    0.59
 -14   2   8    0.01    0.29
 -13   2   8   10.45    0.74
 -12   2   8   18.00    1.01
 -11   2   8   13.80    0.80
 -10   2   8    1.13    0.25
  -9   2   8    6.64    0.47
   9   2  -8    6.02    0.38
   8   2  -8   29.11    1.37
  -8   2   8   28.07    1.40
  -7   2   8   28.38    1.39
   7   2  -8   28.71    1.37
   6  -2  -8    9.17    0.48
  -6   2   8    8.94    0.53
   6   2  -8    8.27    0.51
   5  -2  -8    2.82    0.22
   5   2  -8    1.80    0.22
  -5   2   8    1.99    0.22
   4  -2  -8   24.45    1.16
   4   2  -8   23.07    1.18
  -4   2   8   23.85    1.16
   3   2  -8   32.29    1.59
  -3   2   8   33.92    1.57
  -2   2   8   15.97    0.84
  -2   2   8   16.49    0.85
   2   2  -8   17.48    0.88
   1   2  -8    2.56    0.28
  -1   2   8    1.98    0.23
   0  -2  -8    7.01    0.42
   0   2   8    7.57    0.47
   1  -2   8   39.90    1.89
  -1  -2  -8   39.47    1.86
   1   2   8   38.79    1.88
  -2  -2  -8   27.15    1.29
   2  -2   8   26.73    1.32
  -2   2  -8   25.64    1.27
   2   2   8   26.14    1.32
   3  -2   8    1.99    0.26
  -3  -2  -8    2.47    0.25
   3   2   8    2.27    0.28
  -3   2  -8    2.86    0.23
  -4  -2  -8    4.48    0.36
   4  -2   8    4.23    0.39
   4   2   8    4.15    0.39
  -4   2  -8    4.29    0.30
   5  -2   8   20.24    1.04
  -5  -2  -8   19.38    0.99
  -5   2  -8   19.64    0.96
   5   2   8   19.15    1.04
  -6  -2  -8   24.71    1.23
   6  -2   8   25.84    1.28
   6   2   8   24.12    1.28
  -6   2  -8   24.68    1.20
   7  -2   8    5.15    0.47
  -7  -2  -8    6.13    0.43
  -7   2  -8    5.58    0.39
   7   2   8    5.52    0.48
  -8  -2  -8    0.57    0.19
   8  -2   8    0.65    0.24
   8   2   8    0.50    0.24
  -8   2  -8    0.64    0.17
   9  -2   8   10.27    0.67
  -9  -2  -8    9.16    0.59
  -9   2  -8    9.35    0.57
   9   2   8    9.54    0.68
  10  -2   8   12.56    0.81
 -10  -2  -8   13.04    0.75
  10   2   8   11.93    0.81
 -10   2  -8   13.13    0.72
  11  -2   8    7.79    0.64
 -11  -2  -8    8.22    0.56
 -11   2  -8    7.92    0.54
  11   2   8    7.04    0.65
 -12  -2  -8    0.44    0.23
  12  -2   8    0.17    0.27
 -12   2  -8   -0.09    0.20
  12   2   8    0.00    0.29
  13  -2   8    1.81    0.36
 -13  -2  -8    2.06    0.31
  13   2   8    1.66    0.38
 -13   2  -8    2.02    0.30
 -14   2  -8    6.87    0.57
 -17   3   8    8.25    0.77
 -16   3   8    0.66    0.39
 -15   3   8    2.08    0.40
 -14   3   8    7.67    0.67
 -13   3   8    9.55    0.72
 -12   3   8   13.98    0.86
 -11   3   8    1.93    0.30
  10   3  -8    8.45    0.48
 -10   3   8    8.35    0.59
  -9   3   8   25.82    1.30
   9   3  -8   25.77    1.24
  -8   3   8   17.28    0.91
   8   3  -8   17.27    0.87
  -7   3   8    0.34    0.17
   7   3  -8    0.09    0.14
  -6   3   8   24.28    1.24
   6   3  -8   25.95    1.23
   5  -3  -8   18.35    0.86
   5   3  -8   16.55    0.88
  -5   3   8   16.50    0.88
  -4   3   8   16.84    0.86
   4   3  -8   16.64    0.87
  -3   3   8    0.01    0.14
   3   3  -8    0.09    0.15
  -3   3   8   -0.04    0.12
  -2   3   8   16.11    0.84
   2   3  -8   16.28    0.87
  -2   3   8   16.78    0.85
  -1   3   8   63.00    3.02
   1   3  -8   65.43    3.05
  -1   3   8   67.68    3.04
   0  -3  -8   -0.10    0.14
   0   3   8    0.19    0.15
   0   3  -8    0.02    0.17
  -1  -3  -8    1.51    0.20
   1   3   8    1.46    0.21
  -1   3  -8    1.02    0.22
  -2  -3  -8    1.07    0.19
   2   3   8    1.39    0.22
   3  -3   8   25.51    1.32
  -3  -3  -8   26.42    1.29
   3   3   8   27.02    1.33
   4  -3   8   27.96    1.39
  -4  -3  -8   27.29    1.36
   4   3   8   28.15    1.40
  -5  -3  -8    3.24    0.33
   5  -3   8    3.53    0.37
   5   3   8    2.54    0.31
   6  -3   8    3.65    0.36
  -6  -3  -8    3.19    0.30
   6   3   8    3.56    0.37
   7  -3   8    3.56    0.37
  -7  -3  -8    3.30    0.31
   7   3   8    3.52    0.37
   8  -3   8   17.00    0.98
  -8  -3  -8   18.79    0.95
   8   3   8   17.43    1.01
  -9  -3  -8    6.44    0.48
   9  -3   8    6.03    0.52
   9   3   8    5.30    0.53
  10  -3   8    0.10    0.26
 -10  -3  -8   -0.06    0.19
  10   3   8    0.09    0.26
 -11  -3  -8    6.72    0.53
  11  -3   8    6.53    0.59
  11   3   8    5.99    0.62
 -12  -3  -8    5.91    0.52
  12  -3   8    5.72    0.59
  12   3   8    6.48    0.64
  13  -3   8   14.76    0.91
 -13  -3  -8   14.19    0.86
 -16   4   8   36.02    1.90
 -15   4   8   69.20    3.34
 -14   4   8    3.65    0.45
 -13   4   8    0.47    0.30
 -12   4   8   93.89    4.38
 -11   4   8   66.66    3.15
  10   4  -8   34.43    1.61
 -10   4   8   33.37    1.68
  -9   4   8    5.62    0.49
   9   4  -8    6.44    0.40
  -8   4   8   47.82    2.35
   8   4  -8   51.48    2.32
  -7   4   8  214.19    9.68
   7   4  -8  212.28    9.65
   6   4  -8   32.67    1.55
  -6   4   8   31.85    1.56
   5   4  -8    1.05    0.19
  -5   4   8    0.87    0.20
   4   4  -8   30.45    1.48
  -4   4   8   30.11    1.47
  -4   4   8   30.57    1.45
  -3   4   8  182.15    8.24
  -3   4   8  177.45    8.24
   3   4  -8  185.54    8.26
  -2   4   8   99.26    4.57
  -2   4   8   99.25    4.57
   2   4  -8  100.88    4.60
  -1   4   8   59.30    2.78
  -1   4   8   56.86    2.77
   1   4  -8   62.85    2.81
   0  -4  -8   77.51    3.66
   0   4   8   79.76    3.67
   0   4  -8   80.75    3.69
  -1  -4  -8   30.51    1.50
   1   4   8   30.83    1.51
  -1   4  -8   31.57    1.54
  -2  -4  -8  137.09    6.33
   2   4   8  138.04    6.36
  -2   4  -8  141.73    6.37
  -3  -4  -8   26.79    1.31
   3   4   8   26.35    1.34
   4  -4   8   11.46    0.69
  -4  -4  -8   11.46    0.67
   4   4   8   12.38    0.71
  -5  -4  -8   50.30    2.43
   5  -4   8   52.05    2.47
   5   4   8   52.55    2.48
  -6  -4  -8   64.73    3.01
   6  -4   8   64.20    3.04
   6   4   8   64.68    3.07
  -7  -4  -8   28.60    1.40
   7  -4   8   28.53    1.44
   7   4   8   27.26    1.46
  -8  -4  -8    1.22    0.24
   8  -4   8    1.00    0.25
   8   4   8    1.21    0.30
   9  -4   8   28.95    1.52
  -9  -4  -8   31.22    1.49
   9   4   8   28.85    1.55
 -10  -4  -8   55.20    2.59
  10  -4   8   53.70    2.62
  10   4   8   53.91    2.66
 -11  -4  -8   31.13    1.55
  11  -4   8   30.37    1.59
  11   4   8   31.13    1.64
 -12  -4  -8    6.90    0.57
  12  -4   8    7.83    0.64
  12   4   8    6.77    0.66
  13  -4   8    5.70    0.57
 -16   5   8    4.93    0.57
 -15   5   8    2.33    0.44
 -14   5   8   32.76    1.72
 -13   5   8   41.39    2.08
 -12   5   8   40.96    2.03
 -11   5   8    0.66    0.27
  11   5  -8    0.79    0.17
  10   5  -8   30.02    1.47
 -10   5   8   31.50    1.55
  -9   5   8   78.51    3.70
   9   5  -8   80.08    3.65
   8   5  -8   58.61    2.79
  -8   5   8   61.69    2.83
  -7   5   8   10.65    0.64
   7   5  -8   10.15    0.59
  -6   5   8   17.42    0.95
   6   5  -8   18.76    0.93
  -5   5   8   64.77    3.11
   5   5  -8   68.65    3.10
   4   5  -8  107.32    4.98
  -4   5   8  110.15    4.99
  -3   5   8   12.16    0.71
  -3   5   8   13.42    0.69
   3   5  -8   13.06    0.72
  -2   5   8   12.56    0.67
  -2   5   8   12.01    0.68
   2   5  -8   12.28    0.70
  -1   5   8  105.83    4.86
   1   5  -8  106.64    4.89
  -1   5   8  105.95    4.86
   0   5  -8   77.14    3.53
   0   5   8   74.44    3.51
  -1  -5  -8   37.78    1.72
   1   5   8   33.35    1.71
  -1   5  -8   35.36    1.74
  -2  -5  -8    0.28    0.18
   2   5   8    0.08    0.16
  -2   5  -8    0.08    0.19
  -3  -5  -8   70.89    3.35
  -3   5  -8   73.09    3.39
   3   5   8   72.52    3.38
  -4  -5  -8  110.47    5.26
  -4   5  -8  118.13    5.30
   4   5   8  115.66    5.30
  -5  -5  -8   64.48    2.99
   5   5   8   63.21    3.03
  -6  -5  -8    1.07    0.23
   6   5   8    0.95    0.26
  -7  -5  -8   19.65    1.06
   7  -5   8   20.38    1.08
   7   5   8   20.39    1.13
   8  -5   8   62.21    2.96
  -8  -5  -8   62.90    2.93
   8   5   8   61.56    2.99
   9  -5   8   44.25    2.23
  -9  -5  -8   47.18    2.22
   9   5   8   46.72    2.29
 -10  -5  -8    4.66    0.48
  10  -5   8    5.42    0.50
  10   5   8    4.67    0.50
  11  -5   8   12.48    0.80
 -11  -5  -8   12.12    0.76
  11   5   8   11.49    0.84
 -12  -5  -8   32.95    1.65
  12  -5   8   31.86    1.67
  12   5   8   32.89    1.73
  13  -5   8   40.45    2.02
 -15   6   8   22.86    1.33
 -14   6   8    5.36    0.54
 -13   6   8    4.55    0.49
  12   6  -8   14.55    0.79
 -12   6   8   16.14    0.95
 -11   6   8   24.59    1.32
  11   6  -8   25.14    1.22
  10   6  -8   14.75    0.78
 -10   6   8   15.04    0.89
   9   6  -8    0.18    0.15
  -9   6   8    0.13    0.23
   8   6  -8   21.45    1.04
  -8   6   8   19.66    1.09
   7   6  -8   46.67    2.23
  -7   6   8   48.09    2.27
  -6   6   8   41.80    2.03
   6   6  -8   42.64    2.00
   5   6  -8    1.32    0.21
  -5   6   8    1.48    0.24
  -4   6   8   17.87    0.95
   4   6  -8   17.96    0.93
   3   6  -8   50.91    2.43
  -3   6   8   52.21    2.43
  -2   6   8   48.06    2.23
  -2   6   8   44.53    2.20
   2   6  -8   48.71    2.24
   1   6  -8   28.40    1.51
  -1   6   8   30.93    1.50
  -1   6   8   32.27    1.49
   0   6   8    0.55    0.17
   0   6  -8    0.62    0.21
  -1  -6  -8   64.10    3.01
   1   6   8   62.85    3.01
  -1   6  -8   65.98    3.03
  -2  -6  -8   60.54    2.84
   2   6   8   60.95    2.86
  -2   6  -8   60.28    2.87
  -3  -6  -8   21.50    1.07
   3   6   8   19.69    1.08
  -3   6  -8   19.86    1.09
  -4  -6  -8    0.07    0.19
  -4   6  -8    0.24    0.22
   4   6   8    0.02    0.20
  -5  -6  -8   22.39    1.12
  -5   6  -8   21.01    1.15
   5   6   8   20.71    1.15
  -6  -6  -8   66.48    3.31
   6   6   8   69.19    3.36
  -6   6  -8   76.78    3.36
  -7  -6  -8   30.83    1.60
   7   6   8   32.80    1.66
  -7   6  -8   33.22    1.65
  -8  -6  -8    0.39    0.22
   8   6   8    0.77    0.29
  -9  -6  -8   15.60    0.91
   9   6   8   16.52    0.99
 -10  -6  -8   33.67    1.63
  10   6   8   30.90    1.70
 -11  -6  -8   28.72    1.48
  11   6   8   28.68    1.56
 -15   7   8    7.77    0.77
 -14   7   8   10.93    0.87
 -13   7   8    2.51    0.41
  13   7  -8    2.51    0.42
  12   7  -8    6.39    0.46
 -12   7   8    7.86    0.67
  11   7  -8    7.89    0.50
 -11   7   8    7.54    0.64
  10   7  -8   18.83    0.98
 -10   7   8   19.78    1.09
  -9   7   8    4.60    0.42
   9   7  -8    3.79    0.35
  -8   7   8    1.32    0.27
   8   7  -8    1.09    0.20
   7   7  -8    6.56    0.45
  -7   7   8    7.10    0.54
  -6   7   8    8.23    0.56
   6   7  -8    7.51    0.50
  -5   7   8   23.16    1.17
   5   7  -8   22.43    1.14
  -4   7   8    2.56    0.29
   4   7  -8    2.56    0.28
  -3   7   8    2.90    0.30
   3   7  -8    3.05    0.30
  -2   7   8   16.44    0.86
  -2   7   8   15.90    0.87
   2   7  -8   15.91    0.87
  -1   7   8    2.69    0.29
   1   7  -8    2.55    0.29
  -1   7   8    2.96    0.30
   0   7  -8   40.11    1.89
   0   7   8   37.51    1.86
  -1  -7  -8    0.43    0.20
   1   7   8    0.40    0.18
  -1   7  -8    0.61    0.23
  -2  -7  -8   12.03    0.71
  -2   7  -8   11.83    0.74
   2   7   8   11.74    0.71
  -3  -7  -8   11.34    0.71
  -3   7  -8   12.02    0.74
   3   7   8   12.71    0.75
  -4  -7  -8    6.70    0.51
  -4   7  -8    6.30    0.52
   4   7   8    5.55    0.53
  -5  -7  -8    2.55    0.31
   5   7   8    2.95    0.37
  -5   7  -8    2.89    0.36
  -6  -7  -8    0.02    0.21
   6   7   8    0.17    0.25
  -6   7  -8   -0.06    0.24
  -7  -7  -8   18.00    1.02
  -7   7  -8   20.08    1.09
   7   7   8   18.80    1.11
  -8  -7  -8    6.06    0.53
  -8   7  -8    6.61    0.60
   8   7   8    6.46    0.61
  -9  -7  -8    2.98    0.36
   9   7   8    3.02    0.43
  -9   7  -8    3.33    0.41
 -10  -7  -8   -0.10    0.23
  10   7   8   -0.06    0.31
 -10   7  -8    0.06    0.28
 -11  -7  -8    2.13    0.34
 -11   7  -8    2.07    0.38
  11   7   8    1.69    0.40
 -12   7  -8    7.96    0.71
 -14   8   8    1.55    0.41
  13   8  -8    3.60    0.38
 -13   8   8    3.45    0.47
  12   8  -8   11.87    0.68
 -12   8   8   11.64    0.83
  11   8  -8    4.24    0.38
 -11   8   8    4.57    0.46
  10   8  -8    7.55    0.49
 -10   8   8    7.49    0.63
   9   8  -8    0.14    0.16
  -9   8   8   -0.09    0.24
   8   8  -8    0.17    0.17
  -8   8   8   -0.07    0.23
   7   8  -8   36.20    1.83
  -7   8   8   41.03    1.90
  -6   8   8    3.48    0.37
   6   8  -8    4.36    0.36
   5   8  -8    2.89    0.29
  -5   8   8    2.80    0.32
   4   8  -8    1.24    0.23
  -4   8   8    0.95    0.24
  -3   8   8   31.30    1.52
   3   8  -8   29.77    1.50
  -2   8   8   11.48    0.69
   2   8  -8   11.44    0.68
   1   8  -8   19.73    1.04
  -1   8   8   20.01    1.02
  -1   8   8   19.68    1.04
   0   8  -8   19.89    1.11
   0   8   8   22.34    1.09
  -1  -8  -8   -0.02    0.19
   1   8   8    0.22    0.18
  -1   8  -8    0.02    0.20
  -2  -8  -8   24.60    1.30
   2   8   8   25.50    1.31
  -2   8  -8   26.33    1.32
  -3  -8  -8    4.47    0.46
  -3   8  -8    5.65    0.51
   3   8   8    5.10    0.49
  -4  -8  -8    1.49    0.27
  -4   8  -8    1.43    0.30
   4   8   8    1.55    0.31
  -5  -8  -8    9.65    0.61
   5   8   8    8.42    0.65
  -5   8  -8    7.38    0.64
  -6  -8  -8   14.49    0.90
   6   8   8   16.12    0.99
  -6   8  -8   17.27    0.96
  -7  -8  -8    6.90    0.56
   7   8   8    6.38    0.64
  -7   8  -8    8.16    0.60
  -8  -8  -8   -0.13    0.23
  -8   8  -8   -0.18    0.26
   8   8   8    0.03    0.30
  -9  -8  -8   11.57    0.77
  -9   8  -8   12.91    0.82
   9   8   8   11.13    0.88
 -10  -8  -8   15.77    0.93
  10   8   8   15.51    1.05
 -10   8  -8   15.39    0.97
 -11   8  -8    5.89    0.63
 -12   8  -8    0.70    0.38
  14   9  -8   32.80    1.66
 -13   9   8   35.12    1.83
  13   9  -8   34.34    1.69
 -12   9   8   21.06    1.24
  12   9  -8   21.59    1.10
  11   9  -8    2.72    0.29
 -11   9   8    2.59    0.40
  10   9  -8   36.43    1.79
 -10   9   8   38.13    1.88
   9   9  -8   64.27    2.91
  -9   9   8   60.27    2.98
   8   9  -8   24.29    1.23
  -8   9   8   25.13    1.31
  -7   9   8    0.77    0.27
   7   9  -8    0.78    0.20
   6   9  -8   15.68    0.83
  -6   9   8   14.62    0.88
  -5   9   8   38.93    1.86
   5   9  -8   36.84    1.82
   4   9  -8   44.72    2.23
  -4   9   8   49.37    2.26
  -3   9   8    2.85    0.33
   3   9  -8    3.37    0.33
  -2   9   8    7.71    0.55
   2   9  -8    7.53    0.53
   1   9  -8   55.03    2.63
  -1   9   8   56.26    2.64
   0   9  -8   65.98    3.04
   0   9   8   63.06    3.02
  -1  -9  -8   14.32    0.84
  -1   9  -8   15.85    0.85
   1   9   8   13.29    0.82
  -2  -9  -8    3.43    0.36
   2   9   8    2.75    0.34
  -2   9  -8    2.90    0.34
  -3  -9  -8   58.96    2.93
   3   9   8   63.52    2.97
  -3   9  -8   63.49    2.95
  -4  -9  -8   49.43    2.53
  -4   9  -8   55.10    2.56
   4   9   8   54.54    2.59
  -5  -9  -8   17.58    0.96
  -5   9  -8   14.84    0.95
   5   9   8   17.68    1.01
  -6  -9  -8    1.00    0.27
  -6   9  -8    1.44    0.31
   6   9   8    1.03    0.34
  -7  -9  -8   19.29    1.07
  -7   9  -8   19.32    1.09
   7   9   8   19.25    1.16
  -8  -9  -8   22.32    1.25
   8   9   8   22.63    1.34
  -8   9  -8   25.44    1.29
  -9  -9  -8   12.87    0.83
   9   9   8   12.47    0.93
  -9   9  -8   13.62    0.86
 -10  -9  -8    0.09    0.33
 -10   9  -8    0.19    0.30
  10   9   8   -0.01    0.37
 -11   9  -8   14.07    0.92
  14  10  -8   10.09    0.71
  13  10  -8    0.32    0.22
 -12  10   8    2.23    0.42
  12  10  -8    2.12    0.29
 -11  10   8    7.59    0.67
  11  10  -8    6.80    0.50
 -10  10   8   11.04    0.77
  10  10  -8   10.04    0.62
  -9  10   8    1.64    0.35
   9  10  -8    2.03    0.26
   8  10  -8    2.62    0.28
  -8  10   8    2.42    0.37
   7  10  -8   17.42    0.92
  -7  10   8   16.99    0.99
   6  10  -8   30.57    1.48
  -6  10   8   29.50    1.53
   5  10  -8    1.85    0.25
  -5  10   8    2.49    0.33
  -4  10   8    7.97    0.59
   4  10  -8    8.25    0.55
  -3  10   8   24.24    1.25
   3  10  -8   23.24    1.21
   2  10  -8   14.45    0.82
  -2  10   8   14.48    0.84
  -1  10   8   14.01    0.82
   1  10  -8   13.62    0.79
   0  10  -8    0.26    0.22
  -1 -10  -8   30.01    1.50
   1  10   8   31.55    1.50
  -1  10  -8   26.20    1.46
  -2 -10  -8   16.36    0.99
   2  10   8   18.64    1.01
  -2  10  -8   17.77    0.98
  -3 -10  -8    5.00    0.50
   3  10   8    5.57    0.54
  -3  10  -8    4.58    0.48
  -4 -10  -8    0.29    0.24
  -4  10  -8    0.28    0.24
   4  10   8   -0.22    0.26
  -5 -10  -8    8.66    0.65
  -5  10  -8    8.19    0.65
   5  10   8    9.62    0.74
  -6 -10  -8   42.85    2.11
  -6  10  -8   45.24    2.12
   6  10   8   40.00    2.17
  -7 -10  -8   17.81    1.00
  -7  10  -8   17.23    1.01
   7  10   8   15.36    1.08
  -8 -10  -8    0.32    0.26
   8  10   8    0.34    0.35
  -8  10  -8    0.60    0.31
  -9 -10  -8   19.06    1.09
  -9  10  -8   18.88    1.10
   9  10   8   18.46    1.21
 -10  10  -8   22.87    1.28
  12  11  -8    1.73    0.29
  11  11  -8    1.07    0.23
 -11  11   8    1.17    0.37
  10  11  -8    4.06    0.39
 -10  11   8    3.74    0.47
   9  11  -8    6.86    0.50
  -9  11   8    6.00    0.62
  -8  11   8    2.50    0.38
   8  11  -8    3.50    0.35
  -7  11   8    1.92    0.33
   7  11  -8    1.41    0.23
  -6  11   8   -0.01    0.24
   6  11  -8    0.40    0.20
   5  11  -8    6.26    0.48
  -5  11   8    6.34    0.56
   4  11  -8    7.86    0.53
  -4  11   8    7.70    0.59
  -3  11   8    2.49    0.33
   3  11  -8    2.30    0.29
   2  11  -8   -0.21    0.19
  -2  11   8    0.19    0.22
  -1  11   8    0.23    0.22
   1  11  -8   -0.17    0.21
   0  11  -8   26.38    1.35
  -1 -11  -8    3.28    0.38
  -1  11  -8    2.70    0.34
  -2 -11  -8   -0.02    0.24
   2  11   8    0.24    0.26
  -2  11  -8    0.04    0.23
  -3 -11  -8    2.33    0.33
   3  11   8    1.85    0.35
  -3  11  -8    1.81    0.31
  -4 -11  -8    3.45    0.40
   4  11   8    4.52    0.49
  -4  11  -8    5.01    0.49
  -5 -11  -8    5.22    0.53
  -5  11  -8    5.00    0.52
   5  11   8    4.52    0.52
  -6 -11  -8    3.80    0.40
   6  11   8    2.17    0.43
  -6  11  -8    2.90    0.38
  -7 -11  -8    1.78    0.34
   7  11   8    2.69    0.46
  -7  11  -8    2.22    0.35
  -8 -11  -8    0.59    0.30
  -8  11  -8    0.32    0.29
   8  11   8    0.38    0.37
  -9  11  -8    2.89    0.40
  11  12  -8    0.13    0.30
 -10  12   8    1.66    0.39
  10  12  -8    0.82    0.25
  -9  12   8    0.86    0.35
   9  12  -8    1.45    0.26
  -8  12   8    4.18    0.46
   8  12  -8    3.24    0.33
  -7  12   8    1.52    0.33
   7  12  -8    1.15    0.24
   6  12  -8    0.08    0.20
  -6  12   8   -0.01    0.25
  -5  12   8    2.59    0.36
   5  12  -8    3.30    0.33
  -4  12   8    1.70    0.31
   4  12  -8    1.58    0.27
   3  12  -8    0.11    0.20
  -3  12   8    0.41    0.25
   2  12  -8   -0.06    0.19
  -2  12   8    0.04    0.23
   1  12  -8    6.87    0.52
   0  12  -8    0.39    0.24
  -1 -12  -8    6.41    0.56
  -1  12  -8    5.30    0.51
  -2 -12  -8    1.71    0.32
  -2  12  -8    1.55    0.30
  -3 -12  -8    0.33    0.27
   3  12   8    0.86    0.31
  -3  12  -8    0.42    0.26
  -4 -12  -8    0.17    0.26
  -4  12  -8    0.21    0.25
   4  12   8    0.53    0.34
  -5 -12  -8    0.17    0.27
  -5  12  -8    0.05    0.24
   5  12   8   -0.23    0.34
  -6 -12  -8    0.46    0.28
  -6  12  -8    0.03    0.26
   6  12   8    0.97    0.39
  -7 -12  -8   -0.08    0.45
   7  12   8    0.03    0.37
  -7  12  -8    0.63    0.30
  -8  12  -8    0.25    0.29
   9  13  -8   18.73    1.12
   8  13  -8   12.33    0.74
  -8  13   8   13.03    0.86
   7  13  -8    4.54    0.43
  -7  13   8    4.89    0.48
  -6  13   8    0.64    0.30
   6  13  -8    0.55    0.23
  -5  13   8    9.60    0.72
   5  13  -8    9.58    0.62
   4  13  -8   22.16    1.19
  -4  13   8   23.89    1.26
  -3  13   8    6.40    0.58
   3  13  -8    5.95    0.49
   2  13  -8   -0.31    0.21
  -2  13   8   -0.19    0.25
   1  13  -8    8.51    0.59
   0 -13  -8   33.73    1.78
   0  13  -8   35.71    1.73
  -1 -13  -8   11.20    0.80
  -1  13  -8   11.96    0.73
  -2 -13  -8    0.07    0.27
  -2  13  -8   -0.04    0.23
  -3 -13  -8   14.31    0.89
  -3  13  -8   13.32    0.83
  -4 -13  -8   16.19    0.97
   4  13   8   13.92    1.05
  -4  13  -8   16.70    0.92
  -5 -13  -8   11.99    0.83
   5  13   8    9.76    0.90
  -5  13  -8   12.14    0.77
   6  13   8    0.62    0.41
  -6  13  -8    1.22    0.30
  -7  13  -8    2.31    0.38
  -6  14   8   21.09    1.19
   6  14  -8   19.78    1.10
   5  14  -8    0.23    0.22
  -5  14   8    0.11    0.29
  -4  14   8   19.71    1.09
   4  14  -8   17.46    0.99
   3  14  -8   29.63    1.57
  -3  14   8   33.43    1.64
  -2  14   8   12.35    0.80
   2  14  -8   10.87    0.71
   1  14  -8    2.93    0.35
   0 -14  -8    3.35    0.42
   0  14  -8    3.69    0.38
  -1 -14  -8   36.64    1.82
  -1  14  -8   34.35    1.76
  -2 -14  -8   14.32    0.88
  -2  14  -8   12.32    0.79
  -3 -14  -8    1.55    0.44
  -3  14  -8    1.24    0.29
  -4  14  -8    2.16    0.33
  -5  14  -8   14.48    0.98
   3   0  -9    0.07    0.16
   2   0  -9    0.19    0.18
   0   0   9    0.03    0.16
   1   0   9   -0.13    0.16
   2   0   9    0.17    0.17
   3   0   9    0.01    0.18
  -3   0  -9    0.21    0.14
  -4   0  -9    0.15    0.15
   4   0   9    0.15    0.20
   5   0   9   -0.02    0.21
  -5   0  -9   -0.13    0.14
  -6   0  -9   -0.16    0.15
   6   0   9   -0.07    0.21
  -7   0  -9   -0.08    0.17
   7   0   9    0.29    0.24
  -8   0  -9    0.06    0.17
   8   0   9    0.37    0.26
   9   0   9   -0.25    0.24
  -9   0  -9    0.25    0.19
  10   0   9    0.12    0.27
 -10   0  -9   -0.31    0.19
 -11   0  -9   -0.02    0.21
  11   0   9    0.03    0.29
 -12   0  -9   -0.09    0.23
  -9   1   9   13.71    0.78
  -8   1   9   41.13    1.95
  -7   1   9   23.42    1.17
   7   1  -9   24.11    1.17
   6   1  -9    0.39    0.16
  -6   1   9    0.44    0.16
   5  -1  -9   17.90    0.98
   5   1  -9   21.46    1.02
  -5   1   9   20.61    1.00
   4  -1  -9   30.19    1.56
   4   1  -9   34.61    1.59
  -4   1   9   33.62    1.56
  -3   1   9    9.56    0.54
   3   1  -9    9.63    0.58
   2   1  -9    0.19    0.19
   1  -1  -9   22.83    1.13
  -1   1   9   24.29    1.18
   1   1  -9   22.68    1.19
   0  -1  -9   26.33    1.30
   0   1   9   28.05    1.35
   1  -1   9    4.90    0.41
   1   1   9    5.31    0.43
  -2  -1  -9    1.73    0.21
   2  -1   9    1.82    0.26
   2   1   9    1.61    0.25
   3  -1   9   15.56    0.88
  -3  -1  -9   16.30    0.83
   3   1   9   15.85    0.89
  -4  -1  -9   31.36    1.50
   4  -1   9   31.81    1.56
   4   1   9   30.10    1.56
  -5  -1  -9   26.23    1.26
   5  -1   9   25.18    1.32
   5   1   9   25.12    1.33
   6  -1   9    0.05    0.22
  -6  -1  -9    0.25    0.18
   6   1   9    0.38    0.23
  -7  -1  -9    6.61    0.47
   7  -1   9    6.27    0.54
   7   1   9    6.67    0.55
  -8  -1  -9   17.01    0.90
   8  -1   9   16.44    0.98
   8   1   9   16.68    0.98
  -9  -1  -9   11.74    0.68
   9  -1   9   10.77    0.75
   9   1   9   10.85    0.78
 -10  -1  -9    2.92    0.32
  10  -1   9    2.37    0.37
  10   1   9    2.06    0.38
  11  -1   9    2.44    0.38
 -11  -1  -9    2.97    0.34
  11   1   9    1.97    0.39
 -12  -1  -9    7.44    0.58
 -13   2   9    1.60    0.36
 -12   2   9   21.45    1.16
 -11   2   9   62.64    2.96
 -10   2   9   29.68    1.48
  -9   2   9   -0.05    0.18
  -8   2   9   38.07    1.85
   8   2  -9   39.31    1.83
   7   2  -9   77.83    3.56
  -7   2   9   76.85    3.57
   6   2  -9   71.12    3.25
  -6   2   9   69.11    3.24
   5  -2  -9    0.29    0.10
  -5   2   9    0.25    0.16
   5   2  -9    0.12    0.17
   4  -2  -9    8.40    0.48
   4   2  -9    8.14    0.54
  -4   2   9    8.47    0.51
  -3   2   9   88.84    4.12
   3   2  -9   90.74    4.15
  -2   2   9  150.86    6.91
   2   2  -9  152.43    6.93
   1  -2  -9   38.59    1.92
  -1   2   9   40.80    1.95
   1   2  -9   42.99    1.98
   0  -2  -9   14.98    0.82
   0   2   9   16.91    0.86
  -1  -2  -9   83.79    3.94
   1   2   9   87.61    3.98
  -2  -2  -9   70.59    3.20
   2  -2   9   67.69    3.24
   2   2   9   68.90    3.24
  -3  -2  -9   15.09    0.82
   3  -2   9   15.73    0.87
   3   2   9   15.21    0.86
   4  -2   9    0.17    0.21
  -4  -2  -9    0.10    0.17
   4   2   9    0.41    0.21
   5  -2   9   46.59    2.29
  -5  -2  -9   49.18    2.24
   5   2   9   46.47    2.30
   6  -2   9   53.66    2.63
  -6  -2  -9   55.58    2.57
   6   2   9   54.81    2.64
   7  -2   9   19.32    1.08
  -7  -2  -9   19.93    1.02
   7   2   9   19.28    1.09
   8  -2   9    0.07    0.25
  -8  -2  -9    0.16    0.20
   8   2   9   -0.07    0.24
  -9  -2  -9   22.43    1.18
   9  -2   9   22.77    1.25
   9   2   9   23.17    1.26
 -10  -2  -9   35.30    1.70
  10  -2   9   32.74    1.76
  10   2   9   35.36    1.79
  11  -2   9   32.52    1.73
 -11  -2  -9   34.19    1.67
  11   2   9   33.02    1.75
 -12  -2  -9    4.01    0.41
 -16   3   9    1.92    0.70
 -15   3   9    3.56    0.48
 -14   3   9   12.27    0.87
 -13   3   9   23.42    1.29
 -12   3   9    8.41    0.65
 -11   3   9    0.90    0.27
 -10   3   9   24.44    1.26
  -9   3   9   34.72    1.75
   9   3  -9   36.99    1.71
   8   3  -9   25.35    1.24
  -8   3   9   25.60    1.28
  -7   3   9    0.15    0.18
   7   3  -9    0.31    0.17
   6   3  -9   22.45    1.11
  -6   3   9   21.53    1.11
  -5   3   9   53.59    2.52
   5   3  -9   53.84    2.52
  -4   3   9   25.62    1.28
   4   3  -9   26.58    1.30
  -3   3   9    0.88    0.18
  -3   3   9    1.13    0.19
   3   3  -9    1.10    0.23
  -2   3   9   19.34    1.00
   2   3  -9   19.48    1.04
  -2   3   9   20.00    0.99
   1  -3  -9   61.82    2.91
   1   3  -9   63.93    2.95
  -1   3   9   61.74    2.92
   0  -3  -9   26.15    1.25
   0   3  -9   25.25    1.29
   0   3   9   24.31    1.27
  -1  -3  -9    1.49    0.22
   1   3   9    1.22    0.23
  -1   3  -9    1.54    0.28
  -2  -3  -9   10.32    0.61
   2   3   9   10.05    0.63
  -3  -3  -9   65.52    3.06
   3  -3   9   68.23    3.11
   3   3   9   63.59    3.10
  -4  -3  -9   59.84    2.77
   4  -3   9   60.16    2.82
   4   3   9   57.67    2.82
  -5  -3  -9   16.17    0.88
   5  -3   9   16.66    0.93
   5   3   9   16.41    0.95
   6  -3   9    7.92    0.61
  -6  -3  -9    9.17    0.57
   6   3   9    9.46    0.65
   7  -3   9   35.82    1.81
  -7  -3  -9   36.50    1.76
   7   3   9   36.25    1.84
  -8  -3  -9   42.66    2.07
   8  -3   9   44.32    2.13
   8   3   9   42.16    2.14
  -9  -3  -9   12.11    0.72
   9  -3   9   11.56    0.78
   9   3   9   10.83    0.80
  10  -3   9    0.33    0.28
 -10  -3  -9    0.23    0.23
  10   3   9   -0.05    0.29
 -11  -3  -9   24.43    1.22
  11  -3   9   21.24    1.25
  11   3   9   22.38    1.29
 -12  -3  -9   31.27    1.83
 -15   4   9    3.17    0.48
 -14   4   9    3.08    0.45
 -13   4   9    0.87    0.33
 -12   4   9    0.82    0.30
 -11   4   9    0.52    0.27
 -10   4   9    1.95    0.30
  10   4  -9    1.90    0.24
  -9   4   9    0.23    0.22
   9   4  -9    0.10    0.15
   8   4  -9    0.24    0.16
  -8   4   9    0.17    0.20
  -7   4   9    1.06    0.23
   7   4  -9    1.39    0.21
   6   4  -9    1.48    0.23
  -6   4   9    1.61    0.24
  -5   4   9    1.88    0.24
   5   4  -9    1.44    0.24
  -4   4   9    0.60    0.19
   4   4  -9    0.41    0.20
   3   4  -9    2.85    0.30
  -3   4   9    2.86    0.29
  -3   4   9    2.90    0.28
  -2   4   9    5.39    0.39
   2   4  -9    4.83    0.43
  -2   4   9    5.16    0.41
  -1   4   9    1.53    0.22
   1   4  -9    1.70    0.28
   0  -4  -9    0.14    0.18
   0   4  -9   -0.05    0.21
   0   4   9    0.26    0.17
  -1  -4  -9    1.81    0.25
   1   4   9    2.00    0.27
  -1   4  -9    1.70    0.29
  -2  -4  -9    5.45    0.43
   2   4   9    5.53    0.45
  -2   4  -9    5.38    0.48
  -3  -4  -9    0.55    0.20
  -3   4  -9    0.54    0.25
   3   4   9    0.88    0.24
  -4  -4  -9    0.26    0.19
   4   4   9    0.05    0.20
  -5  -4  -9    0.49    0.21
   5   4   9    0.77    0.26
   6  -4   9    5.39    0.49
  -6  -4  -9    5.06    0.45
   6   4   9    5.55    0.52
   7  -4   9    5.26    0.49
  -7  -4  -9    5.03    0.45
   7   4   9    4.57    0.47
   8  -4   9    0.44    0.27
  -8  -4  -9    0.67    0.23
   8   4   9    0.25    0.28
  -9  -4  -9    3.85    0.36
   9  -4   9    3.52    0.40
   9   4   9    2.62    0.41
  10  -4   9    7.65    0.64
 -10  -4  -9    7.92    0.58
  10   4   9    6.48    0.65
 -11  -4  -9    4.31    0.42
  11  -4   9    4.52    0.48
  11   4   9    4.44    0.73
 -15   5   9    2.25    0.45
 -14   5   9    4.90    0.53
 -13   5   9    3.82    0.47
 -12   5   9    2.18    0.37
 -11   5   9    0.02    0.26
  10   5  -9    4.76    0.36
 -10   5   9    4.07    0.41
   9   5  -9   10.30    0.59
  -9   5   9   10.51    0.69
   8   5  -9   11.78    0.66
  -8   5   9   12.59    0.75
   7   5  -9    3.14    0.32
  -7   5   9    2.40    0.31
   6   5  -9    6.42    0.45
  -6   5   9    6.43    0.48
  -5   5   9   16.14    0.88
   5   5  -9   16.16    0.87
   4   5  -9   16.16    0.88
  -4   5   9   16.39    0.88
  -3   5   9    3.04    0.30
   3   5  -9    2.87    0.31
  -2   5   9    1.29    0.20
  -2   5   9    1.62    0.24
   2   5  -9    1.44    0.26
   1   5  -9   27.07    1.35
  -1   5   9   25.71    1.31
   0  -5  -9   27.28    1.33
   0   5   9   26.78    1.33
   0   5  -9   25.19    1.35
  -1  -5  -9   -0.02    0.18
  -1   5  -9   -0.15    0.20
   1   5   9    0.08    0.17
  -2  -5  -9    0.08    0.19
  -2   5  -9    0.21    0.24
   2   5   9    0.24    0.19
  -3  -5  -9    8.62    0.58
   3   5   9    8.81    0.61
  -3   5  -9    8.82    0.63
  -4  -5  -9   12.49    0.75
   4   5   9   12.26    0.77
  -4   5  -9   13.16    0.80
  -5  -5  -9   13.10    0.74
  -5   5  -9   11.22    0.78
   5   5   9   12.02    0.77
  -6  -5  -9    1.19    0.25
   6   5   9    0.80    0.27
  -7  -5  -9    2.12    0.30
   7   5   9    2.82    0.37
  -8  -5  -9    5.79    0.50
   8   5   9    5.38    0.58
  -9  -5  -9    7.18    0.55
   9  -5   9    6.86    0.58
   9   5   9    6.38    0.67
  10  -5   9    3.40    0.42
 -10  -5  -9    3.44    0.38
  10   5   9    3.61    0.48
  11  -5   9    0.04    0.28
 -11  -5  -9    0.14    0.30
 -14   6   9   31.04    1.67
 -13   6   9    2.11    0.40
 -12   6   9    4.46    0.47
  11   6  -9   44.81    2.14
 -11   6   9   46.04    2.23
 -10   6   9   53.29    2.55
  10   6  -9   52.15    2.47
   9   6  -9   14.97    0.80
  -9   6   9   14.88    0.90
  -8   6   9    5.78    0.52
   8   6  -9    5.73    0.43
   7   6  -9   47.13    2.30
  -7   6   9   50.81    2.35
  -6   6   9   92.25    4.15
   6   6  -9   86.99    4.13
   5   6  -9   12.04    0.69
  -5   6   9   11.06    0.70
   4   6  -9    0.22    0.21
  -4   6   9    0.09    0.20
  -3   6   9   37.22    1.76
   3   6  -9   34.89    1.76
  -2   6   9   98.29    4.55
   2   6  -9  102.68    4.57
  -2   6   9   95.24    4.56
   1   6  -9   65.09    3.09
  -1   6   9   65.70    3.05
   0  -6  -9    1.52    0.26
   0   6  -9    1.83    0.30
   0   6   9    1.64    0.24
  -1  -6  -9   19.83    1.08
   1   6   9   20.56    1.09
  -1   6  -9   21.55    1.13
  -2  -6  -9   47.99    2.34
   2   6   9   47.53    2.36
  -2   6  -9   51.72    2.38
  -3  -6  -9   44.23    2.17
  -3   6  -9   46.05    2.21
   3   6   9   44.74    2.19
  -4  -6  -9   13.01    0.78
  -4   6  -9   12.90    0.83
   4   6   9   13.50    0.82
  -5  -6  -9    9.78    0.68
  -5   6  -9   10.56    0.73
   5   6   9   10.81    0.74
  -6  -6  -9   40.17    1.93
   6   6   9   39.43    1.99
  -6   6  -9   38.35    1.97
  -7  -6  -9   30.96    1.56
   7   6   9   30.90    1.63
  -7   6  -9   30.65    1.61
  -8  -6  -9    7.03    0.55
  -8   6  -9    5.89    0.62
   8   6   9    6.03    0.63
  -9  -6  -9    2.82    0.34
  -9   6  -9    1.72    0.38
   9   6   9    1.96    0.41
 -10  -6  -9   16.59    0.96
  10   6   9   17.08    1.08
 -10   6  -9   14.75    1.02
 -14   7   9   26.61    1.64
 -13   7   9   61.48    2.99
 -12   7   9   33.13    1.68
  12   7  -9   30.75    1.59
 -11   7   9    0.40    0.30
  11   7  -9    0.23    0.18
  10   7  -9   40.76    1.95
 -10   7   9   41.38    2.04
  -9   7   9   71.89    3.40
   9   7  -9   71.91    3.33
  -8   7   9   62.68    2.92
   8   7  -9   59.88    2.86
   7   7  -9    7.28    0.48
  -7   7   9    6.40    0.55
  -6   7   9    7.64    0.56
   6   7  -9    7.60    0.52
   5   7  -9   76.79    3.45
  -5   7   9   71.05    3.46
   4   7  -9   82.05    3.84
  -4   7   9   83.27    3.85
  -3   7   9   16.32    0.92
   3   7  -9   17.08    0.92
  -2   7   9    1.91    0.28
   2   7  -9    1.82    0.28
   1   7  -9   70.53    3.25
  -1   7   9   67.56    3.22
   0  -7  -9   73.68    3.43
   0   7  -9   74.12    3.44
   0   7   9   71.48    3.41
  -1  -7  -9   46.51    2.32
   1   7   9   47.23    2.32
  -1   7  -9   51.77    2.36
  -2  -7  -9    0.07    0.21
   2   7   9    0.10    0.20
  -2   7  -9   -0.03    0.25
  -3  -7  -9   47.97    2.33
  -3   7  -9   47.62    2.37
   3   7   9   49.77    2.36
  -4  -7  -9   86.89    3.96
  -4   7  -9   84.14    3.98
   4   7   9   82.99    3.99
  -5  -7  -9   57.75    2.86
  -5   7  -9   63.19    2.91
   5   7   9   60.30    2.93
  -6  -7  -9    3.05    0.35
   6   7   9    2.42    0.39
  -6   7  -9    2.92    0.40
  -7  -7  -9    8.50    0.62
  -7   7  -9    7.64    0.66
   7   7   9    8.51    0.73
  -8  -7  -9   49.06    2.40
   8   7   9   50.44    2.50
  -8   7  -9   49.30    2.46
  -9  -7  -9   45.19    2.23
  -9   7  -9   47.11    2.29
   9   7   9   44.39    2.33
 -10   7  -9   11.27    0.85
 -13   8   9    0.48    0.37
 -12   8   9   22.56    1.30
  12   8  -9   22.65    1.15
 -11   8   9   11.16    0.82
  11   8  -9   11.45    0.66
  10   8  -9    7.14    0.50
 -10   8   9    7.42    0.66
   9   8  -9    1.10    0.21
  -9   8   9    0.87    0.31
  -8   8   9   20.94    1.16
   8   8  -9   21.08    1.08
   7   8  -9   30.08    1.50
  -7   8   9   31.39    1.57
  -6   8   9   10.93    0.72
   6   8  -9   11.30    0.66
  -5   8   9   -0.10    0.21
   5   8  -9   -0.18    0.18
  -4   8   9   31.33    1.50
   4   8  -9   27.83    1.46
   3   8  -9   44.85    2.09
  -3   8   9   41.54    2.09
  -2   8   9   24.52    1.25
   2   8  -9   23.70    1.24
   1   8  -9    0.80    0.25
   0  -8  -9    7.60    0.59
   0   8   9    7.92    0.55
   0   8  -9    8.67    0.60
  -1  -8  -9   26.55    1.34
  -1   8  -9   24.47    1.35
   1   8   9   26.60    1.33
  -2  -8  -9   35.49    1.91
   2   8   9   39.59    1.93
  -2   8  -9   41.92    1.95
  -3  -8  -9    3.79    0.40
   3   8   9    4.32    0.43
  -3   8  -9    3.92    0.42
  -4  -8  -9    1.94    0.30
  -4   8  -9    1.48    0.34
   4   8   9    1.55    0.32
  -5  -8  -9   20.87    1.09
  -5   8  -9   18.39    1.10
   5   8   9   18.63    1.12
  -6  -8  -9   40.94    2.08
   6   8   9   41.27    2.14
  -6   8  -9   44.68    2.13
  -7  -8  -9   16.83    0.98
  -7   8  -9   17.95    1.03
   7   8   9   16.25    1.08
  -8  -8  -9   -0.25    0.24
   8   8   9   -0.11    0.31
  -8   8  -9    0.00    0.31
  -9  -8  -9   24.91    1.34
   9   8   9   24.28    1.49
  -9   8  -9   24.65    1.36
  13   9  -9    1.52    0.27
 -12   9   9    0.64    0.36
  12   9  -9    0.46    0.21
 -11   9   9   -0.30    0.31
  11   9  -9   -0.12    0.19
  10   9  -9    0.06    0.19
 -10   9   9    0.27    0.31
  -9   9   9    0.45    0.30
   9   9  -9    0.46    0.20
  -8   9   9   -0.04    0.26
   8   9  -9    0.26    0.19
  -7   9   9    0.07    0.25
   7   9  -9    0.07    0.18
  -6   9   9    1.23    0.28
   6   9  -9    0.81    0.22
  -5   9   9   -0.01    0.21
   5   9  -9   -0.02    0.19
  -4   9   9    0.13    0.22
   4   9  -9    0.06    0.20
  -3   9   9   -0.03    0.21
   3   9  -9   -0.02    0.21
   2   9  -9    0.21    0.22
  -2   9   9    0.25    0.21
   1   9  -9    1.17    0.27
   0  -9  -9    1.51    0.29
   0   9  -9    1.43    0.29
  -1  -9  -9    5.30    0.52
   1   9   9    5.63    0.49
  -1   9  -9    4.91    0.50
  -2  -9  -9    1.06    0.28
  -2   9  -9    1.13    0.28
   2   9   9    0.73    0.26
  -3  -9  -9    0.00    0.24
   3   9   9    0.15    0.24
  -3   9  -9   -0.35    0.25
  -4  -9  -9   -0.05    0.24
   4   9   9    0.19    0.27
  -4   9  -9   -0.17    0.26
  -5  -9  -9    0.84    0.28
  -5   9  -9    0.33    0.31
   5   9   9    0.80    0.32
  -6  -9  -9    0.40    0.27
   6   9   9    0.62    0.33
  -6   9  -9    0.61    0.32
  -7  -9  -9    0.37    0.27
   7   9   9    0.09    0.34
  -7   9  -9    0.12    0.31
  -8  -9  -9    0.33    0.28
   8   9   9    0.19    0.37
  -8   9  -9    0.52    0.34
  -9   9  -9   -0.30    0.40
  12  10  -9    6.25    0.49
  11  10  -9   15.66    0.87
 -11  10   9   15.92    1.06
 -10  10   9    7.78    0.70
  10  10  -9    6.84    0.51
   9  10  -9   -0.08    0.19
  -9  10   9   -0.04    0.29
  -8  10   9    9.60    0.72
   8  10  -9    9.50    0.60
  -7  10   9   15.85    0.98
   7  10  -9   17.30    0.91
   6  10  -9   17.64    0.94
  -6  10   9   17.04    1.01
  -5  10   9    0.28    0.25
   5  10  -9    0.54    0.22
  -4  10   9    2.94    0.36
   4  10  -9    2.91    0.33
   3  10  -9   14.94    0.87
  -3  10   9   15.68    0.90
   2  10  -9   16.51    0.94
  -2  10   9   17.16    0.96
   1  10  -9    5.45    0.49
   0 -10  -9    0.32    0.26
   0  10  -9    0.39    0.25
  -1 -10  -9   11.96    0.78
  -1  10  -9   11.62    0.75
  -2 -10  -9   12.17    0.80
  -2  10  -9   12.38    0.80
   2  10   9   12.28    0.80
  -3 -10  -9    9.22    0.66
   3  10   9    8.62    0.69
  -3  10  -9    8.03    0.65
  -4 -10  -9    0.43    0.27
   4  10   9    0.71    0.31
  -4  10  -9    0.65    0.29
  -5 -10  -9    7.49    0.64
  -5  10  -9    6.56    0.61
   5  10   9    7.57    0.71
  -6 -10  -9   15.46    0.95
  -6  10  -9   14.72    0.96
   6  10   9   15.47    1.04
  -7 -10  -9    6.44    0.64
   7  10   9    7.12    0.76
  -7  10  -9    6.14    0.64
  -8  10  -9   -0.14    0.34
  10  11  -9   29.10    1.46
  -9  11   9   47.39    2.41
   9  11  -9   49.73    2.32
  -8  11   9   45.09    2.24
   8  11  -9   44.95    2.16
  -7  11   9    9.00    0.72
   7  11  -9    8.53    0.59
  -6  11   9    0.09    0.27
   6  11  -9    0.67    0.23
  -5  11   9   42.81    2.08
   5  11  -9   40.83    2.02
   4  11  -9   63.75    3.10
  -4  11   9   68.12    3.15
  -3  11   9   28.26    1.49
   3  11  -9   29.21    1.46
   2  11  -9    0.30    0.23
  -2  11   9    0.15    0.26
   1  11  -9   30.64    1.55
   0 -11  -9   55.21    2.57
   0  11  -9   50.26    2.53
  -1 -11  -9   59.33    2.79
  -1  11  -9   56.31    2.77
  -2 -11  -9    2.71    0.38
  -2  11  -9    2.86    0.38
  -3 -11  -9   15.19    0.93
   3  11   9   15.40    0.98
  -3  11  -9   15.09    0.93
  -4 -11  -9   39.68    2.14
   4  11   9   46.90    2.22
  -4  11  -9   43.05    2.14
  -5 -11  -9   45.74    2.33
  -5  11  -9   47.70    2.33
   5  11   9   48.71    2.42
  -6 -11  -9   14.37    1.20
   6  11   9   13.73    1.01
  -6  11  -9   13.22    0.90
  -7  11  -9    0.18    0.46
   8  12  -9    7.90    0.59
  -8  12   9    9.80    0.88
  -7  12   9   48.41    2.24
   7  12  -9   41.26    2.14
  -6  12   9   42.49    2.11
   6  12  -9   41.61    2.04
  -5  12   9   14.55    0.88
   5  12  -9   12.30    0.79
  -4  12   9    7.55    0.66
   4  12  -9    8.29    0.58
   3  12  -9   38.49    1.96
  -3  12   9   42.04    2.01
   2  12  -9   48.90    2.52
  -2  12   9   56.79    2.57
   1  12  -9   20.91    1.13
   0 -12  -9    0.16    0.29
   0  12  -9    0.42    0.26
  -1 -12  -9   14.50    0.90
  -1  12  -9   12.72    0.83
  -2 -12  -9   57.10    2.81
  -2  12  -9   58.88    2.79
  -3 -12  -9   30.79    1.58
  -3  12  -9   29.19    1.55
  -4 -12  -9    4.00    0.47
   4  12   9    3.19    0.52
  -4  12  -9    3.42    0.42
  -5  12  -9    9.22    0.73
   5  12   9    8.57    0.82
   6  12   9   53.88    3.13
  -5  13   9   25.12    1.35
   5  13  -9   22.24    1.25
  -4  13   9   23.81    1.26
   4  13  -9   21.08    1.18
   3  13  -9    2.69    0.33
  -3  13   9    2.26    0.38
   2  13  -9    4.43    0.46
  -2  13   9    3.57    0.42
   1  13  -9   22.53    1.20
   0 -13  -9   16.11    0.97
   0  13  -9   14.04    0.87
  -1 -13  -9   16.78    1.08
  -1  13  -9   17.01    0.99
  -2  13  -9    3.04    0.40
   6   0 -10  171.35    7.82
   5   0 -10   58.60    2.75
   4   0 -10    6.99    0.50
   3   0 -10   44.85    2.15
   2   0 -10  206.12    9.38
   0   0  10   23.12    1.20
   1   0  10   26.78    1.37
   2   0  10   87.46    4.08
   3   0  10  115.07    5.33
   4   0  10   31.21    1.60
   5   0  10    1.27    0.29
   6   0  10   45.00    2.22
   7   0  10   85.11    4.02
   8   0  10   24.73    1.36
   9   0  10    2.53    0.40
   6   1 -10    1.73    0.24
   5  -1 -10   35.33    1.77
   5   1 -10   39.01    1.80
   4  -1 -10   52.80    2.59
   4   1 -10   57.56    2.61
   3  -1 -10   42.93    2.02
   3   1 -10   40.97    2.02
   2  -1 -10    0.67    0.22
   2   1 -10    1.40    0.27
   0   1  10   53.63    2.55
   1   1  10   55.76    2.65
   2  -1  10    1.90    0.29
   2   1  10    2.11    0.30
   3  -1  10   10.73    0.69
   3   1  10   10.26    0.68
  -4  -1 -10   55.57    2.54
   4  -1  10   50.89    2.53
   4   1  10   51.36    2.54
   5  -1  10   38.04    1.91
  -5  -1 -10   39.94    1.87
   5   1  10   36.63    1.91
  -6  -1 -10    7.23    0.52
   6  -1  10    6.49    0.59
   6   1  10    6.21    0.57
  -7  -1 -10    0.28    0.22
   7  -1  10   -0.09    0.25
   7   1  10    0.23    0.27
  -8  -1 -10   40.56    1.96
   8  -1  10   38.02    1.98
   8   1  10   38.29    1.98
  -9  -1 -10   20.02    1.13
   9  -1  10   17.77    1.09
   9   1  10   16.62    1.07
   7   2 -10    3.15    0.33
   6   2 -10    1.42    0.23
   5   2 -10    0.27    0.18
  -5   2  10    0.41    0.21
   4  -2 -10    1.65    0.21
   4   2 -10    2.21    0.29
  -4   2  10    2.51    0.25
   3  -2 -10    4.47    0.36
   3   2 -10    6.54    0.46
   2  -2 -10    2.75    0.26
   2   2 -10    3.57    0.35
  -1   2  10    0.00    0.17
   1   2 -10   -0.09    0.21
   0  -2 -10   -0.35    0.15
   0   2 -10    0.43    0.22
   0   2  10    0.91    0.22
  -1  -2 -10    2.01    0.25
   1   2  10    2.19    0.29
  -1   2 -10    2.09    0.31
  -2  -2 -10    1.34    0.22
   2   2  10    0.63    0.23
  -3  -2 -10    0.89    0.22
   3  -2  10    0.98    0.25
   3   2  10    0.68    0.24
   4  -2  10    0.33    0.23
  -4  -2 -10    0.51    0.20
   4   2  10    0.33    0.24
   5  -2  10    0.66    0.26
  -5  -2 -10    0.75    0.21
   5   2  10    0.57    0.27
   6  -2  10    2.21    0.33
  -6  -2 -10    1.59    0.26
   6   2  10    1.93    0.33
  -7  -2 -10    2.63    0.30
   7  -2  10    2.03    0.35
   7   2  10    2.67    0.38
  -8  -2 -10    0.32    0.22
   8  -2  10    0.33    0.29
   8   2  10    0.02    0.28
   9  -2  10    0.16    0.29
  -9  -2 -10    0.12    0.22
   9   2  10   -0.32    0.27
 -10  -2 -10    1.84    0.31
 -10   3  10    4.04    0.41
  -9   3  10    1.60    0.27
  -8   3  10    5.38    0.45
   8   3 -10    5.13    0.40
   7   3 -10    1.03    0.21
  -7   3  10    1.05    0.23
  -6   3  10    7.52    0.51
   6   3 -10    7.46    0.51
   5   3 -10   16.05    0.88
  -5   3  10   16.26    0.87
  -4   3  10    4.70    0.39
   4   3 -10    4.69    0.43
   3   3 -10    1.58    0.28
  -3   3  10    1.03    0.21
   2   3 -10    9.04    0.63
  -2   3  10    9.04    0.57
   1  -3 -10   12.18    0.74
   1   3 -10   14.13    0.82
  -1   3  10   14.82    0.78
   0  -3 -10   12.80    0.73
   0   3  10   13.17    0.75
   0   3 -10   12.22    0.78
  -1  -3 -10    3.20    0.31
   1   3  10    2.49    0.31
  -1   3 -10    2.87    0.36
  -2  -3 -10    5.25    0.45
   2   3  10    5.91    0.49
  -2   3 -10    5.94    0.53
  -3  -3 -10   14.36    0.79
   3   3  10   13.23    0.83
  -4  -3 -10   24.10    1.20
   4   3  10   22.66    1.26
   5  -3  10    9.25    0.65
  -5  -3 -10    9.58    0.61
   5   3  10    8.62    0.66
  -6  -3 -10    0.20    0.21
   6  -3  10    0.15    0.25
   6   3  10    0.04    0.25
   7  -3  10    2.63    0.38
  -7  -3 -10    2.99    0.34
   7   3  10    3.24    0.43
   8  -3  10   42.18    2.18
  -8  -3 -10   45.32    2.13
   8   3  10   44.09    2.22
  -9  -3 -10    5.31    0.49
   9  -3  10    4.33    0.48
   9   3  10    3.69    0.49
 -10  -3 -10   -0.05    0.24
 -13   4  10    0.00    0.32
 -12   4  10   22.71    1.25
 -11   4  10   35.96    1.81
 -10   4  10   28.23    1.45
   9   4 -10    5.51    0.42
  -9   4  10    4.83    0.50
  -8   4  10   15.88    0.90
   8   4 -10   16.39    0.86
   7   4 -10   41.86    1.95
  -7   4  10   39.57    1.97
  -6   4  10   53.31    2.55
   6   4 -10   54.84    2.55
  -5   4  10    3.33    0.32
   5   4 -10    3.29    0.34
   4   4 -10    1.74    0.27
  -4   4  10    1.76    0.25
  -3   4  10   38.71    1.83
   3   4 -10   37.24    1.86
  -2   4  10   93.73    4.40
   2   4 -10   96.91    4.43
   1  -4 -10   29.98    1.57
  -1   4  10   32.06    1.58
   1   4 -10   34.20    1.63
   0  -4 -10    0.58    0.21
   0   4 -10    0.35    0.25
   0   4  10    0.08    0.19
  -1  -4 -10   37.54    1.86
   1   4  10   36.17    1.88
  -1   4 -10   41.63    1.92
  -2  -4 -10   50.86    2.41
   2   4  10   49.73    2.43
  -2   4 -10   51.09    2.46
  -3  -4 -10   38.25    1.83
   3   4  10   36.74    1.87
  -4  -4 -10    0.68    0.24
   4   4  10    0.97    0.28
  -4   4 -10    1.03    0.30
  -5  -4 -10   13.78    0.77
   5   4  10   12.12    0.84
  -6  -4 -10   31.99    1.58
   6   4  10   31.35    1.65
  -7  -4 -10   31.95    1.60
   7   4  10   32.03    1.69
   8  -4  10    1.34    0.33
  -8  -4 -10    1.92    0.30
   8   4  10    1.72    0.38
   9  -4  10   13.97    0.90
  -9  -4 -10   14.40    0.85
   9   4  10   13.05    1.04
 -10  -4 -10   17.64    1.13
 -14   5  10   11.71    0.90
 -13   5  10   73.54    3.51
 -12   5  10   53.18    2.59
 -11   5  10   17.49    1.04
 -10   5  10   14.19    0.88
  -9   5  10   62.19    2.87
   9   5 -10   58.64    2.81
  -8   5  10   98.77    4.50
   8   5 -10   95.50    4.47
   7   5 -10   49.09    2.34
  -7   5  10   49.65    2.36
   6   5 -10    0.75    0.23
  -6   5  10    0.28    0.22
   5   5 -10   48.39    2.23
  -5   5  10   44.77    2.23
  -4   5  10   98.55    4.47
   4   5 -10   95.06    4.48
   3   5 -10   63.09    2.91
  -3   5  10   59.83    2.89
   2   5 -10    1.81    0.30
  -2   5  10    2.27    0.31
   1  -5 -10   17.09    0.94
   1   5 -10   17.48    0.98
  -1   5  10   16.89    0.93
   0  -5 -10   71.52    3.43
   0   5 -10   74.62    3.47
   0   5  10   73.92    3.44
  -1  -5 -10   75.27    3.55
  -1   5 -10   79.06    3.60
   1   5  10   74.04    3.57
  -2  -5 -10    5.94    0.52
   2   5  10    6.62    0.54
  -2   5 -10    6.80    0.57
  -3  -5 -10   11.23    0.70
   3   5  10   10.59    0.72
  -3   5 -10   11.02    0.76
  -4  -5 -10   67.58    3.10
  -4   5 -10   64.02    3.15
   4   5  10   65.32    3.15
  -5  -5 -10   56.76    2.67
   5   5  10   55.34    2.73
  -6  -5 -10   16.81    0.91
   6   5  10   13.97    0.98
  -6   5 -10   16.20    1.00
  -7  -5 -10    0.35    0.24
   7   5  10    0.02    0.31
  -7   5 -10    0.34    0.31
  -8  -5 -10   41.79    1.98
  -8   5 -10   38.43    2.04
   8   5  10   39.71    2.06
  -9  -5 -10   35.43    1.78
 -13   6  10    0.88    0.36
 -12   6  10    1.14    0.35
 -11   6  10   23.44    1.30
  10   6 -10   28.12    1.39
 -10   6  10   28.40    1.48
  -9   6  10    8.47    0.65
   9   6 -10    8.26    0.53
  -8   6  10    1.63    0.30
   8   6 -10    1.40    0.24
  -7   6  10   23.88    1.28
   7   6 -10   25.11    1.24
   6   6 -10   29.41    1.45
  -6   6  10   28.85    1.47
   5   6 -10   18.21    0.98
  -5   6  10   18.01    0.99
  -4   6  10    1.71    0.27
   4   6 -10    1.50    0.26
   3   6 -10   31.14    1.52
  -3   6  10   28.76    1.49
   2   6 -10   45.46    2.21
   1  -6 -10   12.05    0.73
  -1   6  10   11.57    0.71
   1   6 -10   12.02    0.76
   0  -6 -10    0.26    0.23
   0   6  10    0.51    0.21
   0   6 -10    0.42    0.27
  -1  -6 -10    9.06    0.63
   1   6  10    8.40    0.61
  -1   6 -10    9.24    0.67
  -2  -6 -10   19.86    1.04
  -2   6 -10   19.02    1.08
   2   6  10   17.65    1.04
  -3  -6 -10   24.41    1.28
  -3   6 -10   25.31    1.33
   3   6  10   23.96    1.31
  -4  -6 -10   11.81    0.75
  -4   6 -10   12.47    0.82
   4   6  10   11.89    0.81
  -5  -6 -10    2.45    0.34
   5   6  10    2.15    0.38
  -5   6 -10    2.98    0.42
  -6  -6 -10   18.66    0.98
   6   6  10   16.44    1.04
  -6   6 -10   16.09    1.04
  -7  -6 -10   28.97    1.51
  -7   6 -10   30.13    1.59
   7   6  10   29.00    1.59
  -8  -6 -10    5.13    0.46
  -8   6 -10    4.59    0.52
   8   6  10    4.39    0.53
 -12   7  10    3.07    0.45
 -11   7  10    0.22    0.31
  11   7 -10    0.01    0.21
 -10   7  10    1.21    0.32
  10   7 -10    1.17    0.23
  -9   7  10    3.27    0.40
   9   7 -10    3.39    0.35
   8   7 -10    0.04    0.19
  -8   7  10    0.18    0.25
   7   7 -10    0.67    0.22
  -7   7  10    0.82    0.26
  -6   7  10   -0.11    0.21
   6   7 -10    0.36    0.21
   5   7 -10    0.63    0.23
  -5   7  10    0.11    0.23
  -4   7  10    0.48    0.22
   4   7 -10    0.38    0.23
  -3   7  10    0.14    0.21
   3   7 -10   -0.01    0.23
   2   7 -10    2.78    0.35
   1  -7 -10    0.77    0.25
   1   7 -10    0.64    0.26
   0  -7 -10    0.51    0.24
   0   7  10   -0.06    0.18
   0   7 -10    0.09    0.25
  -1  -7 -10    0.05    0.23
   1   7  10   -0.16    0.20
  -1   7 -10    0.06    0.26
  -2  -7 -10    2.13    0.32
  -2   7 -10    2.02    0.36
   2   7  10    1.58    0.30
  -3  -7 -10    0.64    0.27
  -3   7 -10    0.34    0.31
   3   7  10    0.63    0.27
  -4  -7 -10    1.44    0.31
   4   7  10    1.29    0.32
  -4   7 -10    1.70    0.37
  -5  -7 -10    1.99    0.33
   5   7  10    1.72    0.37
  -5   7 -10    1.98    0.39
  -6  -7 -10    0.08    0.24
   6   7  10    0.06    0.29
  -6   7 -10   -0.29    0.30
  -7  -7 -10    0.19    0.26
   7   7  10   -0.04    0.32
  -7   7 -10   -0.36    0.30
  -8  -7 -10   16.11    1.07
  11   8 -10   11.87    0.71
 -11   8  10   13.06    0.88
 -10   8  10    8.80    0.75
  10   8 -10    9.98    0.61
   9   8 -10    0.50    0.20
  -9   8  10    0.23    0.28
  -8   8  10   12.11    0.81
   8   8 -10   12.91    0.73
   7   8 -10   16.52    0.90
  -7   8  10   16.45    0.97
  -6   8  10   14.36    0.85
   6   8 -10   13.64    0.80
   5   8 -10    0.28    0.22
  -5   8  10    0.13    0.24
   4   8 -10    4.18    0.43
  -4   8  10    3.87    0.39
   3   8 -10   16.68    0.96
  -3   8  10   17.53    0.96
   2   8 -10   28.44    1.47
   1  -8 -10    4.69    0.44
   1   8 -10    3.99    0.42
   0  -8 -10    0.99    0.28
   0   8 -10    0.50    0.27
  -1  -8 -10   22.66    1.22
  -1   8 -10   22.20    1.24
   1   8  10   23.15    1.22
  -2  -8 -10   22.71    1.21
   2   8  10   22.15    1.22
  -2   8 -10   22.10    1.25
  -3  -8 -10    8.03    0.64
  -3   8 -10    8.31    0.68
   3   8  10    8.53    0.66
  -4  -8 -10    1.22    0.30
  -4   8 -10    1.47    0.37
   4   8  10    0.97    0.32
  -5  -8 -10   12.81    0.85
   5   8  10   13.64    0.91
  -5   8 -10   12.83    0.89
  -6  -8 -10   14.52    0.90
   6   8  10   14.98    0.99
  -6   8 -10   13.26    0.93
  -7  -8 -10    9.05    0.74
  -7   8 -10    9.23    0.85
   7   8  10    8.55    0.82
  12   9 -10    3.31    0.49
  11   9 -10    0.54    0.22
  10   9 -10   31.18    1.61
 -10   9  10   34.75    1.73
   9   9 -10   31.88    1.66
  -9   9  10   36.58    1.76
  -8   9  10   17.96    1.04
   8   9 -10   17.54    0.96
  -7   9  10    0.98    0.30
   7   9 -10    0.91    0.24
  -6   9  10   19.18    1.06
   6   9 -10   17.85    1.00
  -5   9  10   41.95    1.96
   5   9 -10   36.77    1.91
   4   9 -10   35.31    1.77
  -4   9  10   36.17    1.79
   3   9 -10    1.92    0.31
  -3   9  10    1.72    0.32
   2   9 -10   14.02    0.85
   1  -9 -10   34.84    1.87
   1   9 -10   39.68    1.87
   0  -9 -10   34.81    1.68
   0   9 -10   30.80    1.67
  -1  -9 -10    7.53    0.62
  -1   9 -10    7.75    0.65
  -2  -9 -10    7.12    0.62
   2   9  10    8.15    0.62
  -2   9 -10    6.86    0.62
  -3  -9 -10   32.83    1.67
   3   9  10   32.56    1.70
  -3   9 -10   32.17    1.69
  -4  -9 -10   44.77    2.26
  -4   9 -10   46.57    2.30
   4   9  10   46.90    2.32
  -5  -9 -10   16.76    0.98
   5   9  10   15.54    1.04
  -5   9 -10   15.20    1.01
  -6  -9 -10    0.18    0.31
  -6   9 -10    0.44    0.44
   6   9  10   -0.13    0.35
  10  10 -10   22.26    1.26
   9  10 -10    3.69    0.40
  -9  10  10    4.18    0.56
   8  10 -10    4.29    0.44
  -8  10  10    4.14    0.47
  -7  10  10   26.91    1.42
   7  10 -10   26.04    1.35
  -6  10  10   18.22    1.07
   6  10 -10   18.06    0.99
  -5  10  10    9.13    0.67
   5  10 -10    7.50    0.58
   4  10 -10    5.00    0.46
  -4  10  10    4.24    0.44
  -3  10  10   27.87    1.45
   3  10 -10   26.96    1.42
   2  10 -10   35.16    1.77
   1 -10 -10    8.15    0.67
   1  10 -10    7.54    0.61
   0 -10 -10   -0.07    0.27
   0  10 -10   -0.20    0.27
  -1 -10 -10   15.45    0.96
  -1  10 -10   15.87    0.97
  -2 -10 -10   20.63    1.21
  -2  10 -10   22.44    1.21
  -3 -10 -10   19.68    1.13
  -3  10 -10   17.92    1.13
   3  10  10   20.35    1.18
  -4 -10 -10    2.95    0.41
   4  10  10    3.36    0.47
  -4  10 -10    3.16    0.43
   5  10  10   10.23    0.86
   7  11 -10    1.60    0.30
  -7  11  10    2.15    0.45
  -6  11  10    0.24    0.29
   6  11 -10   -0.05    0.23
  -5  11  10    6.47    0.61
   5  11 -10    5.40    0.50
  -4  11  10   17.19    0.97
   4  11 -10   14.25    0.89
  -3  11  10    3.00    0.40
   3  11 -10    3.03    0.35
   2  11 -10    0.32    0.27
   1 -11 -10    4.25    0.46
   1  11 -10    3.22    0.40
   0 -11 -10   11.68    0.83
   0  11 -10   11.86    0.80
  -1 -11 -10    6.76    0.65
  -1  11 -10    5.79    0.61
  -2 -11 -10    1.65    0.36
  -2  11 -10    1.12    0.34
   4  11  10   10.20    1.14
   5  11  10    5.74    0.96
   5   0 -11    0.28    0.25
   4   0 -11    0.01    0.22
   3   0 -11   -0.35    0.20
   2   0 -11    0.03    0.23
   1   0 -11   -0.08    0.21
   0   0 -11   -0.52    0.23
   2   0  11   -0.09    0.22
   3   0  11   -0.02    0.23
   4   0  11   -0.26    0.24
   5   0  11    0.00    0.26
   6   0  11    0.21    0.29
   7   0  11    0.24    0.31
   5   1 -11   51.04    2.43
   4  -1 -11   30.75    1.56
   4   1 -11   32.62    1.59
   3  -1 -11   23.63    1.22
   3   1 -11   23.46    1.23
   2  -1 -11    1.38    0.28
   2   1 -11    1.25    0.28
   1   1 -11   14.90    0.88
  -1   1 -11   20.95    1.17
   1   1  11   21.64    1.16
   2   1  11    8.35    0.63
   3  -1  11   11.19    0.76
   3   1  11   11.84    0.76
   4  -1  11   44.06    2.18
   4   1  11   43.79    2.18
   5  -1  11   30.94    1.64
   5   1  11   32.45    1.66
   6  -1  11   17.39    1.05
   6   1  11   18.24    1.09
   7  -1  11    3.51    0.45
   7   1  11    2.82    0.44
   6   2 -11   39.01    1.89
   5   2 -11   19.96    1.06
   4   2 -11   19.38    1.06
   3  -2 -11   15.86    0.93
   3   2 -11   19.16    0.99
   2  -2 -11   90.40    4.31
   2   2 -11   95.27    4.33
   1   2 -11   33.00    1.68
   0   2  11    0.16    0.22
   0   2 -11    0.22    0.27
   1   2  11   32.36    1.59
  -1   2 -11   30.06    1.61
   2   2  11   47.54    2.29
  -2   2 -11   45.75    2.30
   3   2  11   78.78    3.72
   4   2  11    1.93    0.34
   5  -2  11   15.57    0.95
   5   2  11   15.43    0.96
   6  -2  11   44.81    2.28
   6   2  11   47.26    2.31
   7  -2  11   31.50    1.69
   7   2  11   31.83    1.70
   7   3 -11    3.66    0.39
   6   3 -11    6.09    0.49
   5   3 -11   74.52    3.49
   4   3 -11   40.99    2.00
   3   3 -11   16.35    0.94
   2   3 -11    1.56    0.32
   1   3 -11   34.56    1.80
  -1   3  11   37.19    1.78
   0   3 -11   78.60    3.55
   0   3  11   71.03    3.51
   1   3  11   17.33    0.99
  -1   3 -11   17.91    1.03
   2   3  11    0.46    0.24
  -2   3 -11    0.03    0.27
  -3  -3 -11   40.88    2.01
  -3   3 -11   37.04    1.94
   3   3  11   37.59    1.93
  -4  -3 -11   68.97    3.05
  -4   3 -11   61.64    3.05
   4   3  11   59.08    3.04
  -5  -3 -11   31.00    1.54
   5   3  11   28.04    1.57
  -6  -3 -11   10.65    0.75
   6   3  11    9.61    0.78
   7  -3  11   13.05    1.01
  -7  -3 -11   11.85    0.92
   7   3  11   11.23    0.93
   8   4 -11    3.60    0.37
   7   4 -11   16.48    0.90
  -6   4  11   18.95    1.12
   6   4 -11   18.79    1.01
  -5   4  11    3.64    0.35
   5   4 -11    3.60    0.37
   4   4 -11    2.04    0.30
  -4   4  11    2.08    0.29
   3   4 -11   32.17    1.63
   2  -4 -11   22.55    1.26
   2   4 -11   27.01    1.33
   1  -4 -11    5.64    0.49
   1   4 -11    6.45    0.56
  -1   4  11    5.81    0.48
   0  -4 -11    1.25    0.27
   0   4 -11    1.17    0.32
   0   4  11    1.10    0.26
  -1  -4 -11   13.45    0.78
  -1   4 -11   12.12    0.84
   1   4  11   12.72    0.80
  -2  -4 -11   26.08    1.33
  -2   4 -11   25.43    1.41
   2   4  11   26.12    1.38
  -3  -4 -11   15.53    0.88
  -3   4 -11   15.10    0.96
   3   4  11   14.93    0.92
  -4  -4 -11    1.19    0.27
   4   4  11    0.75    0.29
  -4   4 -11    0.33    0.30
  -5  -4 -11    6.55    0.55
  -5   4 -11    6.07    0.63
   5   4  11    6.72    0.62
  -6  -4 -11   29.38    1.48
  -6   4 -11   29.11    1.57
   6   4  11   28.02    1.57
  -7  -4 -11   18.86    1.05
  -8  -4 -11    0.68    0.27
 -10   5  11   -0.02    0.29
  -9   5  11    3.66    0.39
   8   5 -11    0.54    0.22
  -8   5  11    0.15    0.24
  -7   5  11    2.68    0.33
   7   5 -11    2.07    0.29
  -6   5  11    2.40    0.32
   6   5 -11    2.79    0.33
  -5   5  11    2.04    0.30
   5   5 -11    2.35    0.33
  -4   5  11    1.41    0.27
   4   5 -11    1.44    0.29
   3   5 -11    0.06    0.25
   2  -5 -11    1.24    0.26
   2   5 -11    0.99    0.29
   1  -5 -11    1.16    0.27
  -1   5  11    1.14    0.32
   1   5 -11    0.89    0.31
   0  -5 -11    0.21    0.23
   0   5  11    0.53    0.23
   0   5 -11   -0.01    0.29
  -1  -5 -11    0.46    0.25
   1   5  11    0.78    0.26
  -1   5 -11    0.34    0.31
  -2  -5 -11    4.45    0.41
  -2   5 -11    4.08    0.48
   2   5  11    4.30    0.44
  -3  -5 -11    0.68    0.26
   3   5  11    0.56    0.27
  -3   5 -11    0.17    0.29
  -4  -5 -11    0.78    0.27
  -4   5 -11    0.55    0.32
   4   5  11    0.70    0.30
  -5  -5 -11    0.11    0.25
  -5   5 -11    0.30    0.33
   5   5  11    0.31    0.30
  -6  -5 -11    2.17    0.33
   6   5  11    2.16    0.41
  -6   5 -11    1.51    0.44
  -7  -5 -11    0.18    0.27
 -11   6  11   81.21    3.85
 -10   6  11   24.15    1.31
  -9   6  11   26.57    1.40
   9   6 -11   26.61    1.34
  -8   6  11    0.07    0.25
   8   6 -11    0.13    0.21
  -7   6  11   22.21    1.21
   7   6 -11   22.75    1.17
  -6   6  11   38.84    1.86
   6   6 -11   36.19    1.83
   5   6 -11   48.84    2.33
  -5   6  11   47.58    2.32
  -4   6  11   -0.04    0.22
   4   6 -11    0.36    0.26
   3   6 -11    1.93    0.33
   2  -6 -11   76.01    3.40
   2   6 -11   67.82    3.40
   1  -6 -11   53.59    2.55
   1   6 -11   52.52    2.57
   0  -6 -11   11.66    0.79
   0   6 -11   13.32    0.84
   0   6  11   12.90    0.83
  -1  -6 -11    4.67    0.45
   1   6  11    5.69    0.52
  -1   6 -11    4.57    0.48
  -2  -6 -11   21.47    1.18
   2   6  11   22.24    1.21
  -2   6 -11   21.55    1.24
  -3  -6 -11   62.36    3.00
   3   6  11   65.12    3.05
  -3   6 -11   61.70    3.06
  -4  -6 -11   11.45    0.77
  -4   6 -11   11.54    0.84
   4   6  11   11.07    0.82
  -5  -6 -11    0.08    0.26
   5   6  11    0.41    0.33
  -5   6 -11    0.08    0.33
  -6  -6 -11   10.38    0.73
   6   6  11   10.67    0.88
  10   7 -11    3.94    0.42
 -10   7  11    3.72    0.43
   9   7 -11   36.80    1.79
  -9   7  11   36.32    1.85
  -8   7  11   66.20    3.10
   8   7 -11   63.71    3.05
   7   7 -11   18.67    1.00
  -7   7  11   18.51    1.06
  -6   7  11   -0.03    0.25
   6   7 -11    0.14    0.23
   5   7 -11   46.72    2.26
  -5   7  11   46.64    2.27
  -4   7  11   50.13    2.46
   4   7 -11   51.98    2.47
   3   7 -11   34.92    1.76
   2  -7 -11    0.40    0.26
   2   7 -11    0.23    0.27
   1  -7 -11   17.01    0.97
   1   7 -11   16.15    0.99
   0  -7 -11   58.44    2.79
   0   7 -11   57.99    2.82
  -1  -7 -11   26.12    1.39
   1   7  11   27.35    1.42
  -1   7 -11   25.88    1.44
  -2  -7 -11    3.78    0.41
  -2   7 -11    3.00    0.43
   2   7  11    3.15    0.40
  -3  -7 -11   19.77    1.14
   3   7  11   20.37    1.18
  -3   7 -11   21.25    1.21
  -4  -7 -11   45.88    2.21
   4   7  11   43.80    2.27
  -4   7 -11   44.89    2.28
  -5  -7 -11   31.47    1.62
   5   7  11   30.98    1.69
  10   8 -11   12.69    0.75
   9   8 -11    3.03    0.34
  -9   8  11    3.88    0.44
   8   8 -11    5.28    0.47
  -8   8  11    5.17    0.49
   7   8 -11   12.50    0.76
  -7   8  11   13.16    0.84
  -6   8  11   11.82    0.78
   6   8 -11   11.11    0.72
   5   8 -11    2.04    0.31
  -5   8  11    2.50    0.35
  -4   8  11    2.26    0.34
   4   8 -11    1.77    0.31
   3   8 -11   33.75    1.72
   2  -8 -11   26.21    1.39
   2   8 -11   26.01    1.38
   1  -8 -11    4.33    0.44
   1   8 -11    3.76    0.44
   0  -8 -11    2.19    0.36
   0   8 -11    1.98    0.38
  -1  -8 -11   13.32    0.87
  -1   8 -11   14.05    0.89
  -2  -8 -11   21.14    1.22
   2   8  11   22.45    1.30
  -2   8 -11   22.43    1.27
  -3  -8 -11    9.70    0.74
   3   8  11    9.29    0.75
  -3   8 -11   10.38    0.81
  -4  -8 -11    0.38    0.30
   4   8  11   -0.07    0.31
   5   8  11    4.68    0.83
   8   9 -11    2.34    0.34
   7   9 -11   -0.04    0.22
  -7   9  11    0.01    0.27
   6   9 -11    0.82    0.26
  -6   9  11    1.21    0.32
  -5   9  11    0.13    0.25
   5   9 -11   -0.29    0.23
  -4   9  11   10.10    0.69
   4   9 -11    8.62    0.67
   3   9 -11    3.36    0.40
   2  -9 -11    0.04    0.28
   2   9 -11   -0.26    0.28
   1  -9 -11    1.59    0.34
   1   9 -11    0.81    0.32
   0  -9 -11    4.96    0.48
   0   9 -11    4.34    0.47
  -1  -9 -11    6.58    0.62
  -1   9 -11    6.25    0.62
  -2  -9 -11    0.41    0.30
  -3  -9 -11    0.47    0.41
   4   9  11    1.98    0.42
  -4  10  11    0.48    0.32
   2 -10 -11    8.70    0.71
   1 -10 -11    4.38    0.48
   0 -10 -11    0.30    0.40
   3   0 -12   17.84    1.01
   2   0 -12   27.74    1.44
   1   0 -12   57.14    2.76
  -1   0 -12    1.78    0.36
   3   0  12   37.42    1.91
   4   0  12   23.10    1.30
   4   1 -12   29.47    1.51
   3  -1 -12    8.10    0.61
   3   1 -12    8.27    0.64
   2  -1 -12    0.58    0.27
   2   1 -12    1.25    0.31
   1  -1 -12    4.38    0.44
   1   1 -12    3.65    0.42
   0  -1 -12   14.28    0.92
   0   1 -12   15.60    0.92
  -1   1 -12    9.76    0.74
   2   1  12    0.11    0.25
  -2   1 -12    0.14    0.31
   3   1  12    0.06    0.27
   4   1  12   14.61    0.93
   5   2 -12    0.28    0.24
   4   2 -12   -0.06    0.25
   3   2 -12    0.45    0.28
   2  -2 -12    0.41    0.26
   2   2 -12    0.37    0.28
   1  -2 -12    0.26    0.26
   1   2 -12    0.26    0.28
   0   2 -12    0.13    0.27
   1   2  12    0.32    0.25
  -1   2 -12    0.49    0.32
   2   2  12    0.07    0.24
  -2   2 -12   -0.13    0.30
  -3   2 -12    0.06    0.32
   3   2  12    0.37    0.29
   4   2  12    0.49    0.30
  -4   2 -12    0.17    0.33
   6   3 -12    0.27    0.26
   5   3 -12    7.87    0.59
   4   3 -12   14.63    0.88
   3   3 -12    0.28    0.28
   2   3 -12   -0.45    0.27
   1   3 -12    2.65    0.41
   0   3  12    5.59    0.50
   0   3 -12    4.58    0.49
   1   3  12    4.22    0.44
  -1   3 -12    4.42    0.50
   2   3  12    0.47    0.29
  -2   3 -12    0.02    0.31
   3   3  12   -0.05    0.27
  -3   3 -12   -0.40    0.31
   4   3  12   10.16    0.78
   6   4 -12   33.99    1.70
   5   4 -12   15.49    0.91
   4   4 -12    0.77    0.28
   3   4 -12   17.88    1.02
   2   4 -12   18.19    1.07
   1   4 -12   35.35    1.81
   0   4 -12    2.44    0.40
   0   4  12    2.69    0.36
   1   4  12    2.72    0.37
  -1   4 -12    2.58    0.43
   2   4  12   27.65    1.48
  -3   4 -12   21.29    1.33
   3   4  12   22.64    1.26
   4   4  12   16.49    1.10
   7   5 -12   38.86    1.90
   6   5 -12    0.24    0.25
   5   5 -12   25.38    1.34
   4   5 -12   63.48    3.03
   3   5 -12   42.00    2.09
   2   5 -12    6.47    0.59
   1   5 -12    8.48    0.69
   0   5 -12   47.19    2.36
   1   5  12   46.56    2.23
  -1   5 -12   43.33    2.27
  -2   5 -12    3.97    0.51
   2   5  12    5.28    0.56
   3   5  12    3.42    0.44
   8   6 -12    0.37    0.24
   7   6 -12    2.71    0.34
   6   6 -12    8.92    0.62
  -5   6  12    5.76    0.56
   5   6 -12    5.00    0.53
   4   6 -12    0.90    0.31
   3  -6 -12    3.39    0.43
   3   6 -12    3.77    0.43
   2  -6 -12   15.15    0.91
   2   6 -12   13.98    0.90
   1  -6 -12    8.00    0.65
   1   6 -12    8.94    0.69
   0  -6 -12    0.75    0.30
   0   6 -12    0.88    0.34
  -1  -6 -12    0.86    0.31
  -1   6 -12    0.66    0.38
  -2  -6 -12   12.16    0.83
   2   6  12   12.77    0.86
  -3  -6 -12   12.01    0.78
   3   6  12    9.97    0.82
  -4  -6 -12    1.68    0.39
  -8   7  12    1.70    0.57
   8   7 -12    1.45    0.36
   7   7 -12    2.07    0.33
  -7   7  12    1.98    0.34
   6   7 -12    0.24    0.25
  -6   7  12   -0.06    0.25
   5   7 -12    4.73    0.48
  -5   7  12    4.48    0.45
   4   7 -12   12.44    0.80
   3  -7 -12   -0.05    0.25
   3   7 -12    0.30    0.29
   2  -7 -12    0.39    0.29
   2   7 -12    0.41    0.31
   1  -7 -12    1.28    0.32
   1   7 -12    1.24    0.48
   0  -7 -12    3.68    0.44
  -1  -7 -12    4.95    0.49
  -2  -7 -12   -0.08    0.28
  -5   8  12    9.11    0.73
   3  -8 -12   25.58    1.39
   2  -8 -12   24.70    1.36
   1  -8 -12   25.01    1.37
   0  -8 -12    0.18    0.34
   2   0 -13   -0.12    0.28
   1   0 -13   -0.08    0.29
   0   0 -13   -0.17    0.28
  -1   0 -13    0.06    0.39
   3   1 -13   29.52    1.55
[truncated: 1,766,746 more chars]
